# Supplementary material for: High radiative forcing climate scenario relevance analyzed with a ten-million-member ensemble
Source: Nat Commun. 2024 Sep 18;15:8185. doi: 10.1038/s41467-024-52437-9 (PMC11411062; doi:10.1038/s41467-024-52437-9)
Supplement: Supplementary file 2 — Source Data [file 41467_2024_52437_MOESM2_ESM.xlsx]

## Sheet: Fig 1 SSP and RFF CO2 Emissions
Year	SSP119	SSP126	SSP245	SSP370	SSP460	SSP460	SSP585	Year	CO2 Emissions Uncertainty 5th Percentile	CO2 Emissions Uncertainty 95th Percentile	CO2 Emissions RFF
2000	29.6619	29.6619	29.6619	29.6619	29.6619	29.6619	29.6619	2020	41.0077	41.0077	41.0077
2001	29.0183	29.0183	29.0183	29.0183	29.0183	29.0183	29.0183	2021	41.3023	41.5982	41.4233
2002	29.9334	29.9334	29.9334	29.9334	29.9334	29.9334	29.9334	2022	41.4366	42.1617	41.7518
2003	30.5092	30.5092	30.5092	30.5092	30.5092	30.5092	30.5092	2023	41.3653	42.7144	41.9979
2004	32.4335	32.4335	32.4335	32.4335	32.4335	32.4335	32.4335	2024	41.0989	43.2638	42.1661
2005	33.4166	33.4166	33.4166	33.4166	33.4166	33.4166	33.4166	2025	40.6524	43.8325	42.2609
2006	34.6319	34.6319	34.6319	34.6319	34.6319	34.6319	34.6319	2026	40.0486	44.3269	42.275
2007	35.3522	35.3522	35.3522	35.3522	35.3522	35.3522	35.3522	2027	39.2804	44.8614	42.2248
2008	34.4512	34.4512	34.4512	34.4512	34.4512	34.4512	34.4512	2028	38.3827	45.3987	42.1151
2009	34.2254	34.2254	34.2254	34.2254	34.2254	34.2254	34.2254	2029	37.3593	45.9763	41.9502
2010	36.1338	36.1338	36.1338	36.1338	36.1338	36.1338	36.1338	2030	36.2187	46.5542	41.7347
2011	37.266	37.266	37.266	37.266	37.266	37.266	37.266	2031	34.9934	47.1217	41.4836
2012	37.9539	37.9539	37.9539	37.9539	37.9539	37.9539	37.9539	2032	33.6599	47.6921	41.191
2013	38.7627	38.7627	38.7627	38.7627	38.7627	38.7627	38.7627	2033	32.2548	48.2471	40.8616
2014	39.6309	39.6309	39.6309	39.6309	39.6309	39.6309	39.6309	2034	30.7949	48.8341	40.4999
2015	39.1527	39.1527	39.1527	39.1527	39.1527	39.1527	39.1527	2035	29.2718	49.4088	40.1104
2020	39.6937	39.804	40.6475	44.808	39.0763	39.0763	43.7123	2036	27.714	50.0182	39.7075
2030	22.8473	34.7344	43.4761	52.8474	34.4593	45.1679	55.2966	2037	26.1344	50.6297	39.286
2040	10.4751	26.5092	44.2529	58.498	27.7391	48.1429	68.7757	2038	24.5303	51.2088	38.8504
2050	2.05036	17.9635	43.4622	62.9041	19.8388	48.3779	83.2982	2039	22.9489	51.8516	38.4053
2060	-1.52598	10.528	40.1965	66.5684	15.0558	47.2645	100.339	2040	21.3688	52.3985	37.9553
2070	-4.47697	4.47633	35.2354	70.042	10.8557	44.6736	116.805	2041	19.8283	52.9554	37.4835
2080	-7.30878	-3.28504	26.8384	73.4052	3.71468	37.4004	129.647	2042	18.3153	53.3802	37.0159
2090	-10.565	-8.38518	16.3244	77.799	-5.95938	29.6311	130.576	2043	16.8679	53.8884	36.557
2100	-13.8898	-8.61779	9.68286	82.7258	-14.8169	21.925	126.287	2044	15.4898	54.3394	36.1114
2110	-13.4135	-8.03798	9.67735	76.8566	-15.1124	20.7176	118.072	2045	14.2046	54.7915	35.6837
2120	-12.9372	-7.45817	9.67183	70.9874	-15.4079	19.5102	109.857	2046	13.0149	55.243	35.279
2130	-12.4609	-6.87836	9.66632	65.1182	-15.7033	18.3029	101.642	2047	11.8835	55.6895	34.9013
2140	-11.9846	-6.29856	9.6608	59.249	-15.9988	17.0955	93.4269	2048	10.8659	56.0985	34.5551
2150	-9.20668	-4.575	9.65529	53.3798	-13.0354	15.8881	85.2118	2049	10.0473	56.5058	34.245
2160	-6.90501	-3.43125	8.68976	48.0418	-9.77657	14.2993	76.6906	2050	9.31937	56.9357	33.9756
2170	-4.60334	-2.2875	7.72423	42.7038	-6.51771	12.7105	68.1694	2051	8.58729	57.302	33.7053
2180	-2.30167	-1.14375	6.7587	37.3659	-3.25886	11.1217	59.6482	2052	7.89381	57.6795	33.4349
2190	0	0	5.79317	32.0279	0	9.53285	51.1271	2053	7.21658	57.9802	33.1647
2200	0	0	4.82765	26.6899	0	7.94404	42.6059	2054	6.62343	58.3351	32.8946
2210	0	0	3.86212	21.3519	0	6.35523	34.0847	2055	6.02389	58.704	32.6248
2220	0	0	2.89659	16.0139	0	4.76642	25.5635	2056	5.49324	59.0736	32.3506
2230	0	0	1.93106	10.676	0	3.17762	17.0424	2057	4.93466	59.3635	32.0768
2240	0	0	0.965529	5.33798	0	1.58881	8.52118	2058	4.44603	59.6944	31.8033
2250	0	0	0	0	0	0	0	2059	3.95422	60.007	31.5303
2260	0	0	0	0	0	0	0	2060	3.50877	60.272	31.2578
2270	0	0	0	0	0	0	0	2061	3.0252	60.4583	30.9872
2280	0	0	0	0	0	0	0	2062	2.5856	60.7018	30.7171
2290	0	0	0	0	0	0	0	2063	2.17357	60.9694	30.4478
2300	0	0	0	0	0	0	0	2064	1.74628	61.2574	30.1792
								2065	1.47193	61.4796	29.9115
								2066	1.15829	61.7163	29.6444
								2067	0.843812	61.9647	29.3782
								2068	0.593737	62.2023	29.113
								2069	0.281281	62.1556	28.8489
								2070	-0.00096881	62.265	28.5859
								2071	-0.216677	62.4875	28.3283
								2072	-0.466555	62.591	28.072
								2073	-0.749472	62.7567	27.8169
								2074	-1.04108	62.8553	27.5633
								2075	-1.28512	62.9948	27.311
								2076	-1.5335	63.1513	27.0635
								2077	-1.74517	63.2955	26.8175
								2078	-1.95408	63.2416	26.5732
								2079	-2.2194	63.3734	26.3305
								2080	-2.54062	63.5205	26.0895
								2081	-2.80664	63.4425	25.8437
								2082	-2.98124	63.4669	25.5997
								2083	-3.21278	63.5225	25.3576
								2084	-3.38648	63.5479	25.1176
								2085	-3.5884	63.5728	24.8795
								2086	-3.77928	63.5296	24.6487
								2087	-3.94401	63.539	24.4201
								2088	-4.11752	63.5932	24.1936
								2089	-4.30324	63.6141	23.9695
								2090	-4.50352	63.5859	23.7477
								2091	-4.68566	63.5438	23.5384
								2092	-4.85273	63.592	23.3315
								2093	-5.04523	63.722	23.1272
								2094	-5.29086	63.7365	22.9254
								2095	-5.50981	63.7769	22.7263
								2096	-5.73811	63.7262	22.5223
								2097	-5.9751	63.6663	22.321
								2098	-6.21382	63.6131	22.1226
								2099	-6.44319	63.4652	21.9271
								2100	-6.64967	63.4498	21.7345
								2101	-6.87344	63.3958	21.5337
								2102	-7.06024	63.3167	21.336
								2103	-7.28869	63.2991	21.1415
								2104	-7.54961	63.3163	20.9499
								2105	-7.78015	63.5671	20.7614
								2106	-8.01825	63.3436	20.5838
								2107	-8.22386	63.206	20.4091
								2108	-8.40388	63.1759	20.2372
								2109	-8.59649	63.07	20.0682
								2110	-8.75321	62.8952	19.9018
								2111	-8.93634	62.7884	19.7346
								2112	-9.09472	62.522	19.57
								2113	-9.29479	62.3989	19.408
								2114	-9.43969	62.1214	19.2485
								2115	-9.64454	62.0506	19.0915
								2116	-9.80744	62.0353	18.9412
								2117	-9.98972	61.8625	18.7933
								2118	-10.1798	61.679	18.6476
								2119	-10.3377	61.4236	18.5042
								2120	-10.5007	61.2638	18.363
								2121	-10.6906	61.1381	18.2223
								2122	-10.8687	60.7094	18.0836
								2123	-10.9961	60.6966	17.947
								2124	-11.1234	60.5009	17.8123
								2125	-11.2834	60.4188	17.6796
								2126	-11.4184	60.2039	17.5501
								2127	-11.537	60.0697	17.4224
								2128	-11.6474	60.028	17.2965
								2129	-11.7832	59.7749	17.1723
								2130	-11.8802	59.4585	17.0498
								2131	-11.9921	59.2976	16.9357
								2132	-12.0754	59.0366	16.8231
								2133	-12.1883	58.8302	16.7121
								2134	-12.2749	58.5828	16.6025
								2135	-12.3831	58.4773	16.4943
								2136	-12.5018	58.3983	16.3845
								2137	-12.5768	58.3111	16.276
								2138	-12.6959	58.2589	16.1688
								2139	-12.7497	58.0228	16.0627
								2140	-12.8681	57.8804	15.9578
								2141	-12.9121	57.738	15.8571
								2142	-12.9989	57.5755	15.7575
								2143	-13.0634	57.3604	15.6588
								2144	-13.0982	57.1561	15.561
								2145	-13.1634	56.9858	15.4641
								2146	-13.2453	56.8743	15.3683
								2147	-13.3204	56.6222	15.2733
								2148	-13.3755	56.3917	15.1789
								2149	-13.4334	56.0934	15.0852
								2150	-13.4538	55.8321	14.9921
								2151	-13.5222	55.6316	14.9043
								2152	-13.5592	55.1968	14.8178
								2153	-13.623	54.8834	14.7327
								2154	-13.6409	54.543	14.6488
								2155	-13.645	54.2376	14.5662
								2156	-13.6222	53.9869	14.4814
								2157	-13.6281	53.6796	14.398
								2158	-13.663	53.4091	14.3157
								2159	-13.6762	53.0648	14.2345
								2160	-13.6803	52.6384	14.1546
								2161	-13.6747	52.4637	14.075
								2162	-13.6723	52.1559	13.9966
								2163	-13.6283	52.0544	13.9192
								2164	-13.6016	51.7202	13.8429
								2165	-13.5459	51.4668	13.7677
								2166	-13.4845	51.291	13.6938
								2167	-13.4117	51.0657	13.6208
								2168	-13.3869	50.7985	13.5489
								2169	-13.294	50.4858	13.4779
								2170	-13.2488	50.1398	13.4079
								2171	-13.2462	49.8849	13.3369
								2172	-13.228	49.6702	13.2667
								2173	-13.2226	49.4627	13.1975
								2174	-13.194	49.2551	13.1291
								2175	-13.1503	49.0154	13.0616
								2176	-13.1194	48.791	12.9966
								2177	-12.9979	48.6341	12.9323
								2178	-12.8293	48.4323	12.8688
								2179	-12.7759	48.1161	12.8061
								2180	-12.6735	47.7654	12.7442
								2181	-12.655	47.6086	12.6827
								2182	-12.6218	47.4426	12.6218
								2183	-12.5704	47.2096	12.5617
								2184	-12.504	47.0909	12.5022
								2185	-12.5	46.942	12.4434
								2186	-12.4443	46.8006	12.3791
								2187	-12.3973	46.6741	12.3154
								2188	-12.3687	46.5725	12.2522
								2189	-12.3529	46.3729	12.1896
								2190	-12.3299	46.2657	12.1276
								2191	-12.2721	46.0408	12.0724
								2192	-12.2201	45.7588	12.0178
								2193	-12.1655	45.6299	11.9636
								2194	-12.1019	45.4675	11.9099
								2195	-12.0673	45.2853	11.8565
								2196	-12.064	45.1647	11.8007
								2197	-12.0424	45.0719	11.7453
								2198	-12.0649	44.9367	11.6902
								2199	-12.0747	44.8157	11.6355
								2200	-12.0694	44.6723	11.5811
								2201	-12.0164	44.5607	11.5304
								2202	-12.0148	44.4177	11.4804
								2203	-12.0363	44.334	11.4309
								2204	-12.073	44.2109	11.3821
								2205	-12.0526	44.0445	11.3339
								2206	-12.0283	43.9695	11.2831
								2207	-12.0483	43.8252	11.2329
								2208	-12.086	43.7658	11.1832
								2209	-12.1127	43.5903	11.1341
								2210	-12.1252	43.4786	11.0855
								2211	-12.1573	43.3559	11.0403
								2212	-12.1925	43.1753	10.9957
								2213	-12.2056	43.0791	10.9515
								2214	-12.228	42.9196	10.9079
								2215	-12.218	42.7509	10.8647
								2216	-12.2447	42.7744	10.8184
								2217	-12.2372	42.6949	10.7726
								2218	-12.2459	42.6227	10.7272
								2219	-12.254	42.6105	10.6823
								2220	-12.2949	42.6054	10.6379
								2221	-12.2906	42.477	10.5968
								2222	-12.2914	42.2926	10.5562
								2223	-12.342	42.2249	10.516
								2224	-12.3664	42.0749	10.4763
								2225	-12.4044	41.9605	10.4369
								2226	-12.4199	41.8898	10.396
								2227	-12.4491	41.8565	10.3554
								2228	-12.4191	41.7578	10.3153
								2229	-12.4384	41.6039	10.2755
								2230	-12.4661	41.4634	10.236
								2231	-12.496	41.3712	10.1978
								2232	-12.4951	41.3085	10.1599
								2233	-12.5137	41.2057	10.1223
								2234	-12.5098	41.1235	10.085
								2235	-12.575	41.1187	10.048
								2236	-12.5743	41.0147	10.0108
								2237	-12.619	40.8983	9.97392
								2238	-12.6323	40.7545	9.93726
								2239	-12.6214	40.7026	9.90086
								2240	-12.6388	40.6419	9.86469
								2241	-12.6548	40.5028	9.82725
								2242	-12.6741	40.4237	9.79004
								2243	-12.7062	40.3908	9.75303
								2244	-12.7423	40.3617	9.71623
								2245	-12.7854	40.3093	9.67963
								2246	-12.8228	40.2514	9.64187
								2247	-12.8478	40.1908	9.60428
								2248	-12.9002	40.1669	9.56685
								2249	-12.9382	40.0735	9.52958
								2250	-12.9594	40.0651	9.49246
								2251	-12.9948	39.9633	9.45842
								2252	-13.0262	39.8485	9.42451
								2253	-13.0301	39.7523	9.39071
								2254	-13.0528	39.6812	9.35702
								2255	-13.0784	39.6316	9.32342
								2256	-13.1073	39.6654	9.28977
								2257	-13.1263	39.6889	9.2562
								2258	-13.1506	39.444	9.22269
								2259	-13.1652	39.4541	9.18924
								2260	-13.1799	39.3584	9.15583
								2261	-13.206	39.284	9.12031
								2262	-13.2259	39.2498	9.08481
								2263	-13.2409	39.1527	9.04933
								2264	-13.2595	39.1167	9.01385
								2265	-13.2889	39.0263	8.97836
								2266	-13.3125	38.9106	8.94251
								2267	-13.2922	38.7885	8.90662
								2268	-13.3322	38.7664	8.8707
								2269	-13.3545	38.6741	8.83473
								2270	-13.3783	38.7043	8.79871
								2271	-13.4174	38.6862	8.76321
								2272	-13.4368	38.6754	8.72764
								2273	-13.4758	38.6107	8.69198
								2274	-13.515	38.5491	8.65623
								2275	-13.5387	38.5345	8.62037
								2276	-13.5666	38.4532	8.5826
								2277	-13.586	38.4102	8.5447
								2278	-13.6258	38.2948	8.50667
								2279	-13.6394	38.2622	8.46849
								2280	-13.6599	38.2185	8.43015
								2281	-13.6949	38.1728	8.39297
								2282	-13.7368	38.0961	8.35562
								2283	-13.7814	38.0289	8.31808
								2284	-13.8114	37.9873	8.28034
								2285	-13.8335	37.9022	8.2424
								2286	-13.8529	37.9137	8.20368
								2287	-13.8796	37.8822	8.16473
								2288	-13.9116	37.8615	8.12555
								2289	-13.945	37.7921	8.08612
								2290	-13.9678	37.7927	8.04643
								2291	-14.0007	37.7136	8.00837
								2292	-14.0227	37.6378	7.97004
								2293	-14.0475	37.5811	7.93142
								2294	-14.0876	37.5097	7.8925
								2295	-14.1304	37.3981	7.85327
								2296	-14.171	37.3328	7.81121
								2297	-14.1928	37.3134	7.76881
								2298	-14.2185	37.2684	7.72608
								2299	-14.2341	37.2432	7.683
								2300	-14.2574	37.193	7.64104

## Sheet: Fig 2 SSP and RFF Radiative F
Year	SSP-119_Forcing	SSP-126_Forcing	SSP-245_Forcing	SSP-370_Forcing	SSP-434_Forcing	SSP-460_Forcing	SSP-585_Forcing	Radiative Forcing 2.5th Percentile	Radiative Forcing 95th Percentile	Radiative Forcing Mean
2005	2.09228	2.09228	2.09228	2.09228	2.09228	2.09228	2.09228	1.61481	2.71343	2.09228
2006	2.11363	2.11363	2.11363	2.11363	2.11363	2.11363	2.11363	1.62725	2.74263	2.11363
2007	2.1331	2.1331	2.1331	2.1331	2.1331	2.1331	2.1331	1.63682	2.77068	2.1331
2008	2.15984	2.15984	2.15984	2.15984	2.15984	2.15984	2.15984	1.65242	2.80657	2.15984
2009	2.19271	2.19271	2.19271	2.19271	2.19271	2.19271	2.19271	1.67844	2.84377	2.19271
2010	2.23491	2.23491	2.23491	2.23491	2.23491	2.23491	2.23491	1.71233	2.88989	2.23491
2011	2.28071	2.28071	2.28071	2.28071	2.28071	2.28071	2.28071	1.75121	2.9379	2.28071
2012	2.33405	2.33391	2.33403	2.33264	2.33305	2.33305	2.33479	1.7967	2.99199	2.3329
2013	2.39294	2.39247	2.393	2.38894	2.3901	2.3901	2.3953	1.84832	3.04957	2.38958
2014	2.45426	2.45324	2.45458	2.44666	2.44887	2.44887	2.45927	1.90292	3.10645	2.44771
2015	2.51472	2.51291	2.51558	2.50269	2.50617	2.50617	2.52352	1.95592	3.16211	2.50406
2016	2.57886	2.57599	2.58059	2.56169	2.56662	2.56662	2.59269	2.01244	3.21925	2.5632
2017	2.64089	2.6367	2.6431	2.6187	2.62502	2.62468	2.66048	2.06914	3.27251	2.62024
2018	2.70451	2.69896	2.7071	2.67782	2.68516	2.68443	2.7311	2.12748	3.32844	2.67901
2019	2.76441	2.75764	2.76757	2.73408	2.74183	2.74094	2.79969	2.18566	3.3798	2.73523
2020	2.81891	2.81122	2.82305	2.78612	2.79341	2.79284	2.86494	2.2388	3.42777	2.78736
2021	2.87016	2.862	2.87591	2.83638	2.84213	2.84258	2.92939	2.29233	3.47189	2.83756
2022	2.91515	2.90713	2.92334	2.88212	2.88502	2.88743	2.99037	2.34272	3.51112	2.88286
2023	2.95469	2.94767	2.96635	2.9258	2.92393	2.92945	3.04826	2.39153	3.54652	2.92584
2024	2.98707	2.98209	3.00328	2.96572	2.95702	2.967	3.10149	2.43569	3.57662	2.96429
2025	3.01417	3.01238	3.03602	3.00375	2.98604	3.00203	3.15205	2.47724	3.60421	3.00017
2026	3.03727	3.03995	3.06589	3.04117	3.01217	3.03588	3.20134	2.51729	3.63035	3.03474
2027	3.05342	3.06312	3.09265	3.07735	3.03478	3.06809	3.24825	2.55596	3.65566	3.06827
2028	3.06387	3.08307	3.11826	3.11277	3.05455	3.09968	3.29473	2.59456	3.67946	3.10105
2029	3.07036	3.1013	3.14418	3.14886	3.07316	3.13205	3.34225	2.63402	3.70305	3.13432
2030	3.07615	3.12083	3.17344	3.18863	3.09383	3.16813	3.39381	2.67626	3.7298	3.17033
2031	3.07963	3.13986	3.2042	3.23023	3.11491	3.20605	3.4476	2.71917	3.75799	3.20732
2032	3.08488	3.1623	3.24036	3.27753	3.14045	3.24964	3.50752	2.76642	3.79156	3.24917
2033	3.08921	3.18527	3.27907	3.32767	3.16775	3.29598	3.5707	2.81486	3.82846	3.29355
2034	3.09423	3.21027	3.32181	3.38212	3.19843	3.34652	3.63866	2.86583	3.87	3.34126
2035	3.09656	3.23376	3.36507	3.43736	3.2291	3.39769	3.70787	2.91617	3.91298	3.38915
2036	3.09697	3.25641	3.40957	3.49407	3.2606	3.45016	3.77905	2.96645	3.95822	3.43805
2037	3.09271	3.27517	3.45304	3.54989	3.29074	3.50159	3.85029	3.01431	4.0035	3.48563
2038	3.08755	3.29251	3.49645	3.60619	3.32082	3.55316	3.92355	3.06011	4.0497	3.53238
2039	3.08126	3.30823	3.53952	3.66269	3.35054	3.60457	3.99849	3.10333	4.09676	3.57799
2040	3.07301	3.32153	3.58139	3.71852	3.37899	3.65493	4.07423	3.14311	4.14402	3.62187
2041	3.06353	3.33316	3.62273	3.77437	3.40684	3.70489	4.15142	3.18003	4.19226	3.6648
2042	3.05484	3.34514	3.66553	3.8322	3.43603	3.7564	4.23201	3.21588	4.24351	3.70865
2043	3.04611	3.35668	3.70892	3.89116	3.46567	3.80859	4.31513	3.24986	4.29715	3.75282
2044	3.03824	3.36866	3.75375	3.9521	3.49659	3.86227	4.40162	3.28264	4.35386	3.79783
2045	3.02753	3.37738	3.79628	4.01126	3.52502	3.91368	4.48771	3.31092	4.41008	3.84033
2046	3.01504	3.38393	3.83754	4.06968	3.55197	3.96383	4.57445	3.33597	4.46692	3.88152
2047	3.00216	3.3896	3.87861	4.129	3.57857	4.01439	4.66254	3.35829	4.52493	3.9219
2048	2.98931	3.39499	3.91923	4.18906	3.60461	4.06507	4.75133	3.37783	4.58395	3.96143
2049	2.97559	3.39916	3.95842	4.2489	3.62916	4.11492	4.83978	3.39394	4.64278	3.99921
2050	2.96175	3.40279	3.99688	4.30921	3.65293	4.16464	4.92851	3.40749	4.70201	4.036
2051	2.94843	3.40651	4.03523	4.3706	3.67657	4.21482	5.01807	3.4194	4.76229	4.07264
2052	2.93395	3.40858	4.07171	4.43133	3.69835	4.26374	5.10665	3.42782	4.82177	4.10722
2053	2.91717	3.40783	4.10515	4.4902	3.71711	4.31019	5.193	3.43207	4.87912	4.13876
2054	2.89818	3.40431	4.13559	4.54727	3.73291	4.35424	5.27712	3.43253	4.93408	4.16721
2055	2.8792	3.4002	4.16518	4.60468	3.74794	4.39803	5.36112	3.43163	4.98876	4.19494
2056	2.86025	3.39549	4.19391	4.66243	3.76221	4.44155	5.44493	3.42937	5.04303	4.22175
2057	2.84286	3.39151	4.22316	4.72197	3.77677	4.48624	5.53003	3.427	5.09811	4.24901
2058	2.82595	3.38721	4.25204	4.78185	3.79071	4.53058	5.61585	3.42423	5.15334	4.27625
2059	2.81025	3.38334	4.28133	4.84283	3.80479	4.57533	5.7032	3.42183	5.20925	4.30404
2060	2.79563	3.37981	4.31096	4.90481	3.81889	4.62038	5.79199	3.41977	5.26575	4.33239
2061	2.78144	3.37597	4.34031	4.96716	3.83239	4.66508	5.88161	3.41741	5.32231	4.3607
2062	2.76811	3.37228	4.36987	5.03033	3.84573	4.70991	5.97253	3.41519	5.3792	4.38924
2063	2.75493	3.36806	4.39894	5.09363	3.85824	4.75415	6.06409	3.41255	5.43575	4.41734
2064	2.74311	3.36453	4.42878	5.15828	3.87112	4.79903	6.15751	3.41066	5.49321	4.44627
2065	2.73054	3.35957	4.4573	5.22218	3.88228	4.84244	6.25071	3.40751	5.54967	4.47408
2066	2.71635	3.35235	4.48364	5.28447	3.89086	4.88353	6.34284	3.40221	5.60387	4.49957
2067	2.70228	3.34463	4.50952	5.34686	3.89839	4.92404	6.43588	3.39616	5.65768	4.52452
2068	2.689	3.3372	4.53567	5.41005	3.90595	4.96465	6.5304	3.39057	5.71183	4.54975
2069	2.67644	3.33	4.562	5.47401	3.91344	5.00528	6.62628	3.3854	5.76632	4.57526
2070	2.66335	3.32178	4.58724	5.53749	3.91959	5.04469	6.72221	3.37946	5.82001	4.59991
2071	2.65005	3.31284	4.6117	5.60084	3.92471	5.08319	6.81848	3.37309	5.87314	4.62391
2072	2.63576	3.30242	4.63459	5.6633	3.92802	5.12002	6.91425	3.36573	5.92493	4.64652
2073	2.61949	3.2895	4.65489	5.72388	3.92849	5.15416	7.00849	3.35642	5.97466	4.66699
2074	2.60254	3.27538	4.67387	5.78389	3.9274	5.18692	7.10245	3.3465	6.02368	4.68673
2075	2.58606	3.26121	4.69269	5.84451	3.92591	5.21945	7.19724	3.33724	6.07289	4.70673
2076	2.57132	3.24825	4.71258	5.90701	3.92525	5.25302	7.29409	3.32986	6.12338	4.72816
2077	2.55811	3.23631	4.73331	5.97121	3.92541	5.28728	7.39259	3.32401	6.17497	4.75077
2078	2.54667	3.22569	4.75512	6.03739	3.92677	5.32245	7.49259	3.32019	6.22773	4.77465
2079	2.53472	3.21419	4.77578	6.10328	3.92705	5.35629	7.59174	3.31603	6.27948	4.79761
2080	2.52273	3.20233	4.79575	6.16932	3.9267	5.38927	7.69039	3.31211	6.33091	4.82035
2081	2.50965	3.18915	4.81402	6.2345	3.92466	5.4204	7.78744	3.30747	6.38103	4.84177
2082	2.49578	3.17498	4.83088	6.29909	3.9212	5.44996	7.88307	3.30247	6.42988	4.86209
2083	2.48208	3.16086	4.84731	6.36404	3.91728	5.47895	7.97816	3.29786	6.4785	4.88224
2084	2.46778	3.14606	4.86255	6.4286	3.91211	5.50662	8.07186	3.2924	6.52615	4.90125
2085	2.4532	3.13094	4.87692	6.49307	3.906	5.53328	8.16441	3.28619	6.57311	4.91942
2086	2.43918	3.11642	4.89127	6.55829	3.89977	5.55981	8.25658	3.28042	6.62	4.9377
2087	2.42565	3.10244	4.90506	6.62421	3.89313	5.58572	8.34809	3.27518	6.66694	4.95604
2088	2.41433	3.09082	4.92006	6.69249	3.88758	5.61284	8.44071	3.27247	6.716	4.97651
2089	2.40205	3.07841	4.93313	6.76	3.87999	5.63801	8.53132	3.26917	6.76396	4.99614
2090	2.38902	3.06545	4.94453	6.82693	3.8706	5.66147	8.62017	3.26524	6.81118	5.01502
2091	2.37492	3.05168	4.95398	6.89302	3.85914	5.68293	8.70699	3.26007	6.85692	5.03242
2092	2.36088	3.03824	4.96262	6.95935	3.84676	5.70349	8.79292	3.25451	6.90236	5.04936
2093	2.34721	3.0255	4.97081	7.02627	3.8338	5.72352	8.87833	3.24894	6.94826	5.06642
2094	2.33294	3.01252	4.97759	7.09282	3.81932	5.74203	8.96226	3.24251	6.9938	5.08271
2095	2.31932	3.00057	4.98425	7.16024	3.80458	5.76029	9.04599	3.2371	7.03963	5.09951
2096	2.3061	2.98948	4.99058	7.22831	3.78939	5.77809	9.12931	3.23252	7.08583	5.1167
2097	2.29237	2.97827	4.99551	7.296	3.77287	5.79427	9.21057	3.22756	7.13152	5.13317
2098	2.27635	2.96515	4.99776	7.36128	3.75352	5.80749	9.288	3.22019	7.17462	5.14703
2099	2.25752	2.94955	4.99683	7.42345	3.73092	5.81724	9.36102	3.20963	7.21448	5.1576
2100	2.23847	2.934	4.99528	7.48485	3.70768	5.82611	9.43213	3.19843	7.25372	5.16737
2101	2.21932	2.91856	4.99323	7.54541	3.68399	5.83422	9.50136	3.18683	7.29232	5.17648
2102	2.20054	2.90363	4.99115	7.6054	3.66037	5.84204	9.5691	3.17554	7.33079	5.18553
2103	2.18261	2.88966	4.98953	7.66512	3.63734	5.85007	9.63576	3.1652	7.36958	5.19513
2104	2.16517	2.87623	4.98799	7.72402	3.6146	5.85793	9.70089	3.15516	7.40812	5.20474
2105	2.14889	2.86399	4.98723	7.78263	3.59287	5.86633	9.76511	3.14603	7.44676	5.21496
2106	2.13364	2.85273	4.98712	7.84063	3.57206	5.87513	9.8282	3.13743	7.48579	5.22564
2107	2.12036	2.84338	4.98859	7.89881	3.55316	5.88527	9.89105	3.13039	7.52585	5.23758
2108	2.10526	2.83216	4.98803	7.95334	3.53239	5.89318	9.95052	3.12108	7.56348	5.24717
2109	2.0908	2.82157	4.98792	8.00678	3.51222	5.90137	10.0092	3.11202	7.60119	5.25693
2110	2.07449	2.80909	4.98575	8.05671	3.49013	5.90732	10.0646	3.10072	7.6365	5.26437
2111	2.05876	2.79719	4.98399	8.10564	3.46858	5.91352	10.1191	3.08961	7.67188	5.27196
2112	2.04329	2.78553	4.98232	8.15332	3.44723	5.91963	10.1726	3.07839	7.707	5.27939
2113	2.02814	2.77418	4.9808	8.19988	3.42615	5.92574	10.2252	3.06716	7.74195	5.28676
2114	2.0135	2.76333	4.97964	8.24557	3.40554	5.93205	10.277	3.05614	7.77692	5.29426
2115	1.99916	2.75278	4.97863	8.29023	3.38519	5.93836	10.3279	3.04511	7.81172	5.30171
2116	1.98624	2.74364	4.9789	8.33502	3.36622	5.9458	10.3791	3.03522	7.84753	5.31022
2117	1.9744	2.73558	4.98011	8.37966	3.34829	5.95403	10.4302	3.02614	7.88399	5.31949
2118	1.96176	2.72671	4.98039	8.42231	3.32952	5.9612	10.4794	3.01598	7.91927	5.32765
2119	1.94742	2.71614	4.97884	8.46211	3.30901	5.96641	10.5258	3.00387	7.95243	5.33379
2120	1.93341	2.7059	4.9775	8.50113	3.2888	5.97169	10.5716	2.99187	7.98555	5.33997
2121	1.91937	2.69563	4.97602	8.53905	3.26853	5.9767	10.6162	2.97962	8.0182	5.34583
2122	1.90403	2.68406	4.97312	8.57464	3.24693	5.98016	10.6586	2.96586	8.04917	5.35013
2123	1.88968	2.67349	4.97111	8.61022	3.2263	5.98439	10.7009	2.95288	8.08076	5.35515
2124	1.87561	2.66319	4.96928	8.6451	3.20592	5.98868	10.7426	2.93999	8.11226	5.36019
2125	1.86252	2.65387	4.96831	8.68002	3.18649	5.99372	10.7844	2.92789	8.1444	5.36596
2126	1.85133	2.64647	4.96916	8.71594	3.16895	6.00046	10.8271	2.91752	8.17807	5.3734
2127	1.84312	2.64204	4.9729	8.75395	3.15436	6.00998	10.8719	2.90995	8.21437	5.3836
2128	1.83296	2.63568	4.9746	8.78916	3.1378	6.01736	10.9139	2.90027	8.24835	5.39162
2129	1.82083	2.62734	4.97424	8.82156	3.11923	6.02256	10.9531	2.88848	8.27999	5.39745
2130	1.80899	2.6193	4.97409	8.85345	3.10094	6.02787	10.9917	2.87685	8.31157	5.40338
2131	1.79453	2.60864	4.97123	8.88194	3.08001	6.03037	11.0268	2.86244	8.34015	5.40648
2132	1.77986	2.59779	4.9681	8.90945	3.05885	6.03249	11.0609	2.84769	8.36822	5.40918
2133	1.76657	2.58831	4.96624	8.93758	3.03904	6.03581	11.0956	2.83418	8.39732	5.41306
2134	1.75361	2.57918	4.96466	8.96534	3.01956	6.03929	11.1299	2.82089	8.42647	5.4171
2135	1.7412	2.5706	4.96354	8.99294	3.00059	6.04315	11.1639	2.80802	8.4558	5.4215
2136	1.72897	2.5622	4.96252	9.02001	2.98178	6.04701	11.1974	2.79521	8.48498	5.4259
2137	1.71693	2.55398	4.96159	9.04657	2.96317	6.05087	11.2302	2.78244	8.514	5.43029
2138	1.70233	2.54317	4.95795	9.06984	2.942	6.05193	11.2597	2.76695	8.54007	5.43187
2139	1.68746	2.53202	4.95384	9.09206	2.92056	6.05243	11.288	2.75098	8.56544	5.43288
2140	1.67237	2.52059	4.94931	9.11331	2.89895	6.05243	11.3153	2.73456	8.59014	5.43339
2141	1.65876	2.51054	4.94601	9.13525	2.87885	6.05358	11.3431	2.71931	8.61587	5.43503
2142	1.64608	2.50132	4.94337	9.15731	2.85973	6.0553	11.371	2.70468	8.64204	5.43725
2143	1.63626	2.49485	4.9433	9.18143	2.84354	6.05953	11.4008	2.69262	8.67056	5.44195
2144	1.62651	2.48831	4.94298	9.20478	2.82749	6.0634	11.4298	2.68026	8.6986	5.44631
2145	1.61732	2.48219	4.94287	9.22785	2.81208	6.06742	11.4584	2.66811	8.72663	5.45081
2146	1.60865	2.47643	4.94292	9.25058	2.79729	6.07151	11.4865	2.65608	8.75458	5.45537
2147	1.60009	2.47061	4.94268	9.27256	2.78272	6.07525	11.5138	2.64375	8.78206	5.4596
2148	1.59168	2.46477	4.94219	9.29386	2.76841	6.07869	11.5402	2.63121	8.80909	5.46352
2149	1.58483	2.46033	4.9429	9.31592	2.75579	6.08325	11.5673	2.61987	8.83714	5.4686
2150	1.58048	2.45825	4.94576	9.33972	2.7458	6.08991	11.596	2.61072	8.86717	5.47579
2151	1.57591	2.4558	4.94804	9.36254	2.73573	6.09594	11.6236	2.60103	8.89642	5.48238
2152	1.57152	2.45337	4.95013	9.3848	2.72597	6.10175	11.6505	2.59126	8.92531	5.48877
2153	1.56759	2.45126	4.95234	9.40682	2.71683	6.10764	11.677	2.58169	8.95415	5.49529
2154	1.56198	2.44733	4.95251	9.42646	2.70615	6.11147	11.701	2.57018	8.98081	5.49977
2155	1.55598	2.44287	4.95197	9.44505	2.69524	6.11454	11.7238	2.55806	9.00661	5.50356
2156	1.54991	2.4382	4.95101	9.4629	2.68441	6.11718	11.7457	2.54565	9.03184	5.50695
2157	1.54448	2.43404	4.95035	9.48077	2.6744	6.12009	11.7675	2.53369	9.05725	5.51068
2158	1.54092	2.43161	4.95122	9.49987	2.66641	6.12453	11.7904	2.52339	9.08405	5.51598
2159	1.53923	2.43092	4.95364	9.52021	2.66045	6.13049	11.8143	2.51475	9.11225	5.52286
2160	1.5378	2.43037	4.95599	9.54021	2.65491	6.13635	11.8378	2.50618	9.14027	5.5297
2161	1.5332	2.4265	4.95485	9.55641	2.64634	6.1387	11.8573	2.49425	9.16462	5.53308
2162	1.52944	2.42336	4.95423	9.57286	2.63876	6.14156	11.877	2.48299	9.1894	5.53701
2163	1.52333	2.41774	4.95095	9.58637	2.62897	6.14172	11.8935	2.46922	9.21136	5.5383
2164	1.5168	2.41157	4.94693	9.59886	2.61889	6.14111	11.9089	2.45487	9.23245	5.53889
2165	1.51112	2.40613	4.94345	9.61163	2.60981	6.14104	11.9245	2.44123	9.25393	5.54005
2166	1.50659	2.40173	4.94083	9.62498	2.60202	6.14178	11.9405	2.42859	9.2761	5.5421
2167	1.50306	2.39819	4.93888	9.63875	2.59536	6.14318	11.9567	2.41679	9.29884	5.54485
2168	1.50059	2.3956	4.93769	9.65302	2.5899	6.14533	11.9734	2.40591	9.3222	5.54841
2169	1.49952	2.3943	4.93762	9.66814	2.58597	6.14855	11.9907	2.3963	9.34653	5.55309
2170	1.49707	2.39149	4.93586	9.68132	2.58078	6.15007	12.0061	2.38517	9.36907	5.55613
2171	1.49316	2.38711	4.93235	9.69249	2.57426	6.14981	12.0192	2.37244	9.3897	5.55744
2172	1.49056	2.38392	4.92984	9.70443	2.56918	6.15054	12.033	2.36089	9.41127	5.5598
2173	1.48626	2.37891	4.92534	9.71413	2.56251	6.14923	12.0445	2.34752	9.4307	5.56019
2174	1.48315	2.37498	4.92175	9.7245	2.55716	6.14881	12.0565	2.3352	9.45092	5.56151
2175	1.48122	2.37211	4.91902	9.73551	2.55311	6.14924	12.0691	2.3239	9.47189	5.56375
2176	1.47965	2.36949	4.91639	9.74636	2.54954	6.14973	12.0813	2.31283	9.49285	5.56611
2177	1.47835	2.36703	4.91372	9.75696	2.54636	6.15017	12.0933	2.30189	9.51368	5.56848
2178	1.47676	2.36416	4.91047	9.76675	2.54299	6.15	12.1042	2.29053	9.53381	5.57029
2179	1.47417	2.36019	4.90594	9.77504	2.53874	6.14854	12.1136	2.27805	9.55255	5.57088
2180	1.46936	2.35388	4.89891	9.78059	2.53239	6.14454	12.1202	2.26322	9.5687	5.56899
2181	1.46441	2.34732	4.89146	9.78551	2.52601	6.1401	12.126	2.24814	9.58431	5.56672
2182	1.46123	2.34242	4.88549	9.7917	2.5215	6.13712	12.133	2.23469	9.60131	5.56597
2183	1.45868	2.33805	4.87988	9.79804	2.51774	6.13448	12.14	2.22176	9.61857	5.56563
2184	1.45869	2.33612	4.87654	9.80644	2.51664	6.13409	12.149	2.21123	9.63803	5.56759
2185	1.46163	2.33702	4.87587	9.81728	2.51858	6.13633	12.1604	2.20346	9.66006	5.57224
2186	1.46396	2.33719	4.8743	9.82703	2.52	6.13765	12.1705	2.19494	9.68115	5.57602
2187	1.46608	2.33707	4.87229	9.83611	2.52129	6.13851	12.1799	2.18612	9.70172	5.5794
2188	1.46801	2.33672	4.86991	9.84463	2.52248	6.13897	12.1886	2.17705	9.72188	5.58244
2189	1.47042	2.33679	4.86784	9.85324	2.52419	6.13971	12.1974	2.16839	9.74229	5.58582
2190	1.47302	2.33701	4.86583	9.86172	2.52614	6.14048	12.2059	2.15989	9.76271	5.58929
2191	1.47607	2.33768	4.86418	9.87035	2.52857	6.14158	12.2145	2.15188	9.78343	5.59314
2192	1.48054	2.33977	4.86387	9.88014	2.53244	6.14401	12.2241	2.14533	9.80545	5.59838
2193	1.4848	2.34167	4.86333	9.88948	2.53611	6.14616	12.2332	2.13866	9.82717	5.60341
2194	1.49013	2.34468	4.86383	9.89968	2.54084	6.14934	12.2431	2.13314	9.84988	5.60952
2195	1.49385	2.34612	4.86274	9.90809	2.54396	6.15091	12.2511	2.12611	9.87097	5.61408
2196	1.49553	2.34559	4.85966	9.91433	2.54501	6.15045	12.2568	2.11721	9.89002	5.61668
2197	1.49687	2.34478	4.85629	9.92009	2.54568	6.14967	12.2619	2.10812	9.90873	5.61902
2198	1.49896	2.3448	4.85373	9.92648	2.54707	6.14969	12.2676	2.09991	9.9282	5.62222
2199	1.50136	2.34518	4.85151	9.93304	2.54876	6.15002	12.2733	2.09212	9.94796	5.6258
2200	1.50283	2.34469	4.8484	9.93851	2.54948	6.14944	12.2779	2.08352	9.96679	5.62851
2201	1.50395	2.34389	4.84495	9.94346	2.54983	6.14849	12.2819	2.07468	9.98523	5.63093
2202	1.50369	2.34176	4.84015	9.94689	2.54879	6.14617	12.2843	2.06455	10.0023	5.63203
2203	1.50123	2.33748	4.83316	9.94795	2.54554	6.14162	12.2841	2.05228	10.0171	5.63098
2204	1.49759	2.33204	4.82498	9.94765	2.54108	6.13587	12.2826	2.03891	10.0308	5.62878
2205	1.49416	2.32686	4.81703	9.94741	2.53683	6.13032	12.281	2.02585	10.0446	5.62684
2206	1.49274	2.32372	4.81109	9.94901	2.53457	6.12673	12.2811	2.01487	10.0603	5.62694
2207	1.49261	2.3219	4.80642	9.95172	2.53359	6.12441	12.2823	2.00522	10.0773	5.62837
2208	1.49456	2.32218	4.80382	9.95632	2.53467	6.12413	12.2853	1.99768	10.0964	5.63191
2209	1.49598	2.32197	4.80068	9.96022	2.53522	6.12329	12.2874	1.98969	10.1148	5.63494
2210	1.49735	2.32173	4.79748	9.96389	2.53571	6.12236	12.2893	1.9817	10.1332	5.63794
2211	1.49783	2.32062	4.79337	9.9665	2.5353	6.12048	12.29	1.97285	10.1505	5.64008
2212	1.49754	2.31876	4.78846	9.96814	2.5341	6.11779	12.2896	1.96324	10.1671	5.64146
2213	1.49765	2.31733	4.78393	9.97	2.53329	6.11545	12.2894	1.95407	10.184	5.64326
2214	1.49743	2.31559	4.77905	9.97135	2.53215	6.11273	12.2885	1.94461	10.2005	5.64474
2215	1.49713	2.31378	4.77406	9.97243	2.53092	6.10989	12.2873	1.9351	10.2169	5.64616
2216	1.49746	2.31263	4.76968	9.97398	2.53031	6.10762	12.2865	1.92623	10.2338	5.64822
2217	1.49828	2.31198	4.76575	9.97581	2.53018	6.10579	12.2858	1.91788	10.2512	5.65077
2218	1.50175	2.314	4.76444	9.98011	2.5327	6.10656	12.2875	1.9122	10.2712	5.65599
2219	1.50422	2.31502	4.7621	9.98323	2.5342	6.10626	12.288	1.90553	10.2901	5.6602
2220	1.50603	2.31542	4.75907	9.98552	2.53505	6.10525	12.2875	1.89824	10.3084	5.66377
2221	1.50685	2.31482	4.755	9.98662	2.5349	6.10316	12.2857	1.88999	10.3256	5.66634
2222	1.5076	2.31416	4.75084	9.98746	2.53467	6.10096	12.2835	1.88169	10.3428	5.66885
2223	1.50901	2.31418	4.74729	9.98879	2.5351	6.09935	12.2818	1.8741	10.3605	5.67202
2224	1.50961	2.31341	4.7429	9.98912	2.53472	6.09688	12.2789	1.86571	10.3774	5.67439
2225	1.51094	2.31337	4.73919	9.99001	2.53507	6.09506	12.2765	1.85805	10.3949	5.67748
2226	1.51291	2.31399	4.73608	9.99135	2.53605	6.09381	12.2745	1.85105	10.413	5.68122
2227	1.51385	2.31358	4.73191	9.99149	2.53601	6.09146	12.2711	1.84303	10.4301	5.68393
2228	1.51326	2.31165	4.72615	9.9899	2.53442	6.08751	12.2659	1.83348	10.4456	5.6851
2229	1.51081	2.30787	4.71851	9.98628	2.53099	6.08164	12.2586	1.8221	10.4591	5.68443
2230	1.50847	2.3042	4.7109	9.98258	2.52765	6.07579	12.251	1.81082	10.4727	5.68384
2231	1.50721	2.30162	4.70435	9.97979	2.5254	6.07098	12.2443	1.80062	10.4873	5.68434
2232	1.50558	2.29869	4.69738	9.97645	2.52278	6.06572	12.2369	1.79005	10.5015	5.68447
2233	1.50525	2.29707	4.69167	9.97424	2.52146	6.06168	12.2306	1.78079	10.517	5.6859
2234	1.50491	2.29543	4.68589	9.97185	2.52013	6.05756	12.2239	1.77149	10.5324	5.6873
2235	1.50559	2.29482	4.68109	9.97031	2.51983	6.0544	12.2179	1.76323	10.5487	5.68973
2236	1.50644	2.29438	4.67641	9.96877	2.51969	6.05134	12.2119	1.75514	10.5652	5.69232
2237	1.50778	2.29445	4.67217	9.96755	2.52005	6.0487	12.206	1.74752	10.5821	5.6954
2238	1.51013	2.29553	4.6689	9.96717	2.52142	6.04697	12.2009	1.74088	10.5999	5.69948
2239	1.51243	2.29656	4.66554	9.96659	2.52274	6.04513	12.1954	1.73419	10.6176	5.7035
2240	1.51352	2.2964	4.6609	9.96462	2.52285	6.04201	12.1884	1.7263	10.6341	5.70631
2241	1.51382	2.29545	4.65543	9.96171	2.52218	6.03803	12.1803	1.71763	10.6497	5.70832
2242	1.51316	2.29355	4.64896	9.95769	2.52056	6.03301	12.171	1.708	10.6643	5.70937
2243	1.5138	2.29295	4.64374	9.9548	2.52024	6.02924	12.1627	1.69966	10.6801	5.7117
2244	1.51401	2.29191	4.63803	9.95132	2.51949	6.02495	12.1537	1.69084	10.6954	5.71359
2245	1.51396	2.29064	4.63201	9.94742	2.51848	6.02032	12.1441	1.68175	10.7104	5.71522
2246	1.51319	2.28865	4.62523	9.94266	2.51676	6.0149	12.1335	1.67193	10.7247	5.71611
2247	1.51107	2.28532	4.61709	9.93581	2.51361	6.00793	12.1213	1.66075	10.7375	5.71567
2248	1.50697	2.28003	4.60696	9.9263	2.5084	5.9988	12.1071	1.64761	10.7482	5.71325
2249	1.50214	2.27405	4.59614	9.91545	2.50239	5.98881	12.092	1.63374	10.7582	5.71014
2250	1.49902	2.26979	4.58707	9.90574	2.49804	5.98041	12.0787	1.62156	10.7698	5.70874
2251	1.49648	2.26614	4.57867	9.89611	2.49422	5.9725	12.0661	1.60992	10.782	5.70794
2252	1.49624	2.2648	4.57267	9.88829	2.49265	5.96682	12.0559	1.60053	10.7965	5.70945
2253	1.49739	2.26489	4.56818	9.88146	2.49244	5.96248	12.0473	1.59252	10.8123	5.71238
2254	1.49783	2.26429	4.56312	9.87354	2.49149	5.9574	12.0383	1.58375	10.8273	5.71461
2255	1.49847	2.26393	4.55843	9.86547	2.49072	5.95253	12.0297	1.57517	10.8426	5.71705
2256	1.49789	2.26236	4.55268	9.85587	2.48869	5.94643	12.0202	1.56536	10.8565	5.71829
2257	1.49687	2.26038	4.54668	9.84555	2.4862	5.93993	12.0107	1.55505	10.87	5.71909
2258	1.49603	2.25859	4.54103	9.83577	2.48397	5.93379	12.0017	1.54487	10.8837	5.72006
2259	1.49472	2.25634	4.53508	9.82585	2.48134	5.92736	11.9925	1.53415	10.8968	5.72056
2260	1.49347	2.25416	4.52933	9.81628	2.47883	5.92113	11.9836	1.52344	10.9101	5.72109
2261	1.49281	2.25259	4.52433	9.8076	2.47698	5.91565	11.9756	1.51327	10.9239	5.72221
2262	1.4939	2.25276	4.52118	9.80089	2.47693	5.91203	11.9695	1.50479	10.9393	5.72505
2263	1.4964	2.25436	4.51959	9.79585	2.47835	5.90997	11.965	1.49768	10.9562	5.7293
2264	1.49721	2.25427	4.51639	9.78934	2.47811	5.90632	11.9591	1.48886	10.9714	5.73183
2265	1.49784	2.25401	4.51312	9.78285	2.47773	5.9026	11.953	1.47983	10.9863	5.73416
2266	1.49733	2.2526	4.50878	9.77541	2.47625	5.89784	11.946	1.46962	11	5.73534
2267	1.49747	2.25186	4.50519	9.76881	2.47547	5.89383	11.9398	1.46002	11.0144	5.73716
2268	1.49735	2.25088	4.50143	9.76212	2.47447	5.88966	11.9335	1.45016	11.0286	5.7387
2269	1.49717	2.24982	4.49768	9.7555	2.47343	5.8855	11.9272	1.4402	11.0426	5.74017
2270	1.49809	2.24987	4.49509	9.75014	2.47352	5.88252	11.9221	1.4313	11.0577	5.74272
2271	1.49923	2.25016	4.49281	9.74516	2.47387	5.87985	11.9173	1.42259	11.073	5.74548
2272	1.49925	2.24932	4.48946	9.73918	2.47312	5.87612	11.9116	1.41274	11.0871	5.7471
2273	1.49719	2.24641	4.48409	9.73125	2.47031	5.87038	11.9038	1.4008	11.0991	5.74664
2274	1.4929	2.24127	4.47653	9.72119	2.4653	5.86247	11.8939	1.3866	11.1088	5.74392
2275	1.48957	2.23709	4.46999	9.71222	2.46128	5.8556	11.885	1.37334	11.1195	5.74215
2276	1.4858	2.23248	4.46307	9.70293	2.45683	5.84833	11.8758	1.35959	11.1298	5.73993
2277	1.48308	2.22893	4.45725	9.69478	2.45345	5.84217	11.8677	1.34686	11.1411	5.73876
2278	1.48125	2.22626	4.45236	9.68761	2.45098	5.83696	11.8606	1.33498	11.1533	5.73845
2279	1.48044	2.22463	4.44853	9.68155	2.44956	5.83281	11.8546	1.32408	11.1665	5.73915
2280	1.48069	2.22405	4.4458	9.67665	2.4492	5.82977	11.8497	1.3142	11.1807	5.74089
2281	1.48204	2.22458	4.44421	9.67292	2.44996	5.82787	11.846	1.30541	11.1959	5.74373
2282	1.48398	2.2257	4.44325	9.66986	2.45131	5.82659	11.8429	1.29717	11.2118	5.74712
2283	1.48525	2.22616	4.44165	9.66619	2.45202	5.82471	11.8392	1.28825	11.2269	5.74985
2284	1.4865	2.2266	4.44006	9.66258	2.4527	5.82283	11.8355	1.27928	11.242	5.75253
2285	1.48499	2.22428	4.43576	9.65627	2.45063	5.81823	11.8291	1.26752	11.2543	5.75243
2286	1.48396	2.22245	4.43196	9.6505	2.44906	5.81413	11.8233	1.25625	11.267	5.75279
2287	1.48338	2.22106	4.42863	9.64524	2.44794	5.81052	11.818	1.24538	11.2801	5.75358
2288	1.48252	2.2194	4.42507	9.63976	2.44656	5.80667	11.8124	1.23421	11.2929	5.75409
2289	1.4813	2.2174	4.42118	9.63399	2.44482	5.8025	11.8066	1.22265	11.3053	5.75421
2290	1.48091	2.21621	4.41814	9.62911	2.44392	5.79918	11.8016	1.21189	11.3185	5.75515
2291	1.48186	2.21638	4.41646	9.6256	2.44437	5.79723	11.798	1.20248	11.333	5.7574
2292	1.48235	2.21608	4.41435	9.62169	2.44436	5.79484	11.794	1.19261	11.347	5.75917
2293	1.4824	2.21534	4.41182	9.61736	2.44391	5.79205	11.7896	1.18228	11.3606	5.76049
2294	1.48161	2.21377	4.40848	9.61226	2.44264	5.78843	11.7843	1.1711	11.3733	5.76094
2295	1.47917	2.21055	4.40351	9.60556	2.43971	5.78319	11.7775	1.15822	11.3844	5.75973

## Sheet: Fig 3 Rad Forcing Uncertainty
Year	Total Uncertainty 5th Percentile	Total Uncertainty 95th Percentile	Emissions Uncertainty 5th Percentile	Emissions Uncertainty 95th Percentile	Climate Uncertainty 5th Percentile	Climate Uncertainty 95th Percentile			Fractional_Year	Emissions Fraction	Climate Fraction	Total Fraction
2005	1.61481	2.71343	2.06303	2.06303	1.62044	2.70848			2000	0	98.8374	1.1626
2006	1.62725	2.74263	2.08542	2.08542	1.6329	2.73786			2001	0	98.9726	1.02743
2007	1.63682	2.77068	2.10599	2.10599	1.64253	2.76583			2002	0	99.0478	0.952217
2008	1.65242	2.80657	2.13392	2.13392	1.65833	2.8018			2003	0	98.9521	1.04787
2009	1.67844	2.84377	2.16733	2.16733	1.68453	2.83909			2004	0	98.9761	1.02388
2010	1.71233	2.88989	2.20984	2.20984	1.71839	2.88531			2005	0	99.095	0.904989
2011	1.75121	2.9379	2.25683	2.25683	1.7574	2.93331			2006	0	99.0089	0.991129
2012	1.7967	2.99199	2.30987	2.31009	1.80327	2.98737			2007	0	99.1494	0.850634
2013	1.84831	3.04957	2.36735	2.36802	1.85535	3.04475			2008	0	99.1814	0.81863
2014	1.90292	3.10645	2.42575	2.42709	1.91013	3.10151			2009	0	99.1048	0.895208
2015	1.95592	3.16211	2.48264	2.48494	1.96358	3.15716			2010	0	99.0373	0.962714
2016	2.01244	3.21925	2.54175	2.54559	2.02076	3.21466			2011	0	99.1645	0.835465
2017	2.06914	3.27251	2.59843	2.60393	2.07723	3.26801			2012	0	99.0191	0.980917
2018	2.12748	3.32844	2.65708	2.66473	2.13628	3.32403			2013	0	99.1225	0.877529
2019	2.18566	3.3798	2.71302	2.72308	2.19461	3.37587			2014	0	98.9722	1.02784
2020	2.2388	3.42777	2.76509	2.77796	2.2476	3.42471			2015	0	99.2032	0.796799
2021	2.29233	3.47189	2.81495	2.83106	2.30144	3.46972			2016	0	99.0408	0.9592
2022	2.34272	3.51112	2.85855	2.87868	2.35236	3.51043			2017	0.193262	98.7177	1.08909
2023	2.39153	3.54652	2.89962	2.92454	2.40085	3.54793			2018	0.409726	98.5466	1.04365
2024	2.43569	3.57662	2.93559	2.96637	2.44435	3.58051			2019	0.611942	98.4169	0.971197
2025	2.47724	3.60421	2.96832	3.0059	2.48607	3.61141			2020	0.882118	98.2185	0.899339
2026	2.51729	3.63035	2.99913	3.04502	2.52668	3.64145			2021	1.43667	97.6489	0.914449
2027	2.55596	3.65566	3.02853	3.08373	2.56537	3.67055			2022	1.52273	97.3477	1.12962
2028	2.59456	3.67945	3.05678	3.1227	2.60353	3.69741			2023	1.98418	96.9638	1.05199
2029	2.63402	3.70305	3.0847	3.16221	2.64114	3.72408			2024	2.23647	96.7159	1.04765
2030	2.67626	3.7298	3.1143	3.20508	2.68207	3.75366			2025	2.62237	96.2555	1.12215
2031	2.71917	3.75799	3.14412	3.2497	2.72421	3.78372			2026	3.05225	95.6995	1.24829
2032	2.76642	3.79156	3.17808	3.30052	2.77124	3.81861			2027	3.8442	95.0786	1.07722
2033	2.81486	3.82847	3.21357	3.35535	2.81955	3.85625			2028	4.74338	93.9865	1.27011
2034	2.86583	3.87	3.25114	3.4146	2.87151	3.89757			2029	5.98406	92.894	1.12195
2035	2.91617	3.91298	3.28767	3.47544	2.92433	3.93904			2030	7.08045	91.9914	0.928124
2036	2.96645	3.95822	3.32368	3.53871	2.97818	3.98163			2031	8.70233	90.2904	1.00724
2037	3.01431	4.0035	3.35685	3.60165	3.03028	4.02228			2032	10.0928	88.7909	1.11631
2038	3.06011	4.0497	3.38712	3.66517	3.08281	4.06321			2033	11.4302	87.5178	1.05201
2039	3.10333	4.09676	3.41403	3.72908	3.13551	4.10546			2034	12.6239	86.2608	1.1153
2040	3.14311	4.14402	3.43698	3.79347	3.18806	4.14664			2035	14.3198	84.7123	0.967886
2041	3.18003	4.19226	3.4575	3.85862	3.24026	4.18793			2036	16.0526	82.9599	0.987523
2042	3.21588	4.24351	3.47706	3.92622	3.29458	4.23249			2037	18.213	80.9628	0.82422
2043	3.24986	4.29715	3.49534	3.99618	3.34976	4.27924			2038	20.655	78.5294	0.815572
2044	3.28264	4.35386	3.51257	4.0685	3.40641	4.32793			2039	23.0132	76.1475	0.839315
2045	3.31092	4.41008	3.52558	4.13955	3.46112	4.3755			2040	25.8747	73.2839	0.841469
2046	3.33597	4.46692	3.53578	4.21002	3.5151	4.42385			2041	28.5672	70.6468	0.785954
2047	3.35828	4.52493	3.5441	4.28056	3.56749	4.47205			2042	31.2932	67.9076	0.799204
2048	3.37783	4.58395	3.55066	4.35131	3.6176	4.52067			2043	34.1266	65.0168	0.856644
2049	3.39393	4.64278	3.55503	4.42066	3.66476	4.56821			2044	36.5495	62.484	0.966522
2050	3.40749	4.70201	3.55795	4.48926	3.71066	4.61513			2045	39.7544	59.4941	0.751595
2051	3.4194	4.76229	3.56082	4.55793	3.75446	4.66223			2046	42.0649	57.1344	0.800755
2052	3.42782	4.82177	3.5613	4.62487	3.79456	4.70681			2047	44.338	54.9123	0.749627
2053	3.43207	4.87912	3.55823	4.68919	3.82974	4.74816			2048	46.629	52.5856	0.785386
2054	3.43253	4.93408	3.55194	4.75007	3.86106	4.78601			2049	48.8803	50.4047	0.715057
2055	3.43162	4.98876	3.54506	4.80965	3.89086	4.82305			2050	50.7763	48.576	0.647757
2056	3.42937	5.04303	3.53798	4.86805	3.92001	4.85967			2051	52.5405	46.8591	0.60045
2057	3.427	5.09811	3.53144	4.92667	3.94923	4.89721			2052	53.8751	45.4241	0.700749
2058	3.42422	5.15334	3.52451	4.98514	3.97918	4.9355			2053	55.0374	44.3634	0.599297
2059	3.42184	5.20925	3.5185	5.04361	4.01118	4.97517			2054	56.0527	43.349	0.598281
2060	3.41977	5.26575	3.513	5.10238	4.04429	5.01593			2055	57.0543	42.3597	0.585976
2061	3.41742	5.32231	3.50764	5.16082	4.07769	5.05757			2056	58.1475	41.2587	0.593801
2062	3.41519	5.3792	3.50258	5.21889	4.11172	5.1008			2057	59.1071	40.2922	0.600687
2063	3.41255	5.43575	3.49724	5.27649	4.14645	5.14517			2058	60.0256	39.4571	0.517218
2064	3.41066	5.49321	3.49303	5.33444	4.18236	5.1902			2059	61.0164	38.4223	0.561263
2065	3.40751	5.54967	3.48776	5.39093	4.21681	5.23513			2060	61.8792	37.6405	0.480264
2066	3.40221	5.60387	3.48054	5.44474	4.24936	5.27822			2061	62.559	36.8713	0.569665
2067	3.39615	5.65768	3.47251	5.49816	4.28057	5.32094			2062	63.2222	36.214	0.563816
2068	3.39057	5.71183	3.46524	5.55202	4.31143	5.36366			2063	63.9953	35.516	0.488633
2069	3.3854	5.76632	3.45851	5.60586	4.34164	5.40605			2064	64.5206	34.9609	0.518542
2070	3.37946	5.82001	3.45145	5.65909	4.37037	5.44709			2065	65.0617	34.5265	0.411736
2071	3.37309	5.87314	3.44414	5.71195	4.39804	5.48739			2066	65.3268	34.2026	0.470647
2072	3.36573	5.92493	3.43585	5.76349	4.42504	5.52537			2067	65.6539	33.8893	0.456872
2073	3.35642	5.97466	3.42577	5.81329	4.44994	5.5605			2068	66.082	33.4607	0.457353
2074	3.3465	6.02369	3.41525	5.86202	4.47408	5.59424			2069	66.606	32.9509	0.443176
2075	3.33724	6.07289	3.40538	5.91149	4.498	5.62944			2070	66.868	32.6444	0.487605
2076	3.32986	6.12338	3.39734	5.96258	4.52311	5.66602			2071	67.3107	32.2522	0.437114
2077	3.32401	6.17497	3.39124	6.01481	4.54899	5.70444			2072	67.5798	31.946	0.474222
2078	3.32019	6.22773	3.38698	6.06793	4.57678	5.74386			2073	67.8769	31.6444	0.478682
2079	3.31603	6.27948	3.38269	6.11995	4.60405	5.78247			2074	68.2158	31.3038	0.480379
2080	3.31211	6.33091	3.379	6.17203	4.63114	5.82203			2075	68.5061	31.0075	0.486478
2081	3.30747	6.38103	3.37412	6.22223	4.65752	5.86076			2076	68.7944	30.8163	0.38925
2082	3.30247	6.42988	3.36918	6.27142	4.68256	5.89809			2077	69.2727	30.3578	0.369504
2083	3.29786	6.4785	3.36442	6.32029	4.70672	5.9354			2078	69.5983	30.0263	0.375426
2084	3.2924	6.52615	3.35864	6.3681	4.72989	5.97262			2079	69.8711	29.6531	0.475847
2085	3.28619	6.57311	3.35194	6.41546	4.75242	6.00874			2080	69.9437	29.6335	0.422886
2086	3.28043	6.62	3.34538	6.46249	4.77567	6.04393			2081	70.147	29.549	0.304084
2087	3.27518	6.66694	3.33943	6.50929	4.7982	6.07909			2082	70.1237	29.5116	0.364731
2088	3.27247	6.716	3.33577	6.55842	4.82184	6.11692			2083	70.4221	29.2324	0.345495
2089	3.26917	6.76396	3.33212	6.6072	4.84412	6.15421			2084	70.5613	29.052	0.38667
2090	3.26524	6.81118	3.3275	6.65545	4.86617	6.19088			2085	70.6451	29.0913	0.26363
2091	3.26007	6.85692	3.3222	6.70213	4.88752	6.22554			2086	70.7622	28.8849	0.352965
2092	3.25451	6.90236	3.31642	6.74907	4.90889	6.26034			2087	70.8611	28.796	0.342879
2093	3.24894	6.94826	3.31069	6.79621	4.93132	6.29602			2088	71.0061	28.6009	0.393026
2094	3.24251	6.9938	3.30438	6.84333	4.95324	6.33234			2089	71.1148	28.5149	0.370214
2095	3.2371	7.03963	3.29938	6.89141	4.97611	6.36858			2090	71.4994	28.1388	0.361803
2096	3.23252	7.08583	3.29521	6.93984	4.99867	6.40676			2091	71.7372	27.8879	0.374899
2097	3.22756	7.13152	3.291	6.98743	5.01954	6.44568			2092	71.6396	27.9771	0.383277
2098	3.22019	7.17462	3.28427	7.03287	5.0386	6.48208			2093	71.3782	28.2353	0.38656
2099	3.20963	7.21448	3.27466	7.07478	5.05623	6.51451			2094	71.4539	28.1603	0.385852
2100	3.19843	7.25372	3.26366	7.11522	5.0731	6.54602			2095	71.6996	27.9498	0.35058
2101	3.18683	7.29232	3.25201	7.15503	5.08901	6.57651			2096	71.8404	27.8243	0.335261
2102	3.17554	7.33079	3.24029	7.19459	5.10479	6.60682			2097	72.039	27.6689	0.292056
2103	3.1652	7.36958	3.22935	7.23368	5.1207	6.63663			2098	72.1378	27.5694	0.292816
2104	3.15516	7.40811	3.21866	7.27261	5.13612	6.66618			2099	72.115	27.563	0.32199
2105	3.14603	7.44676	3.20894	7.31178	5.15171	6.69561			2100	72.343	27.3731	0.28381
2106	3.13743	7.48579	3.19935	7.35075	5.16686	6.72652			2101	72.2705	27.4114	0.318136
2107	3.13039	7.52585	3.19134	7.39049	5.18269	6.7571			2102	72.0786	27.6014	0.320077
2108	3.12108	7.56348	3.18161	7.42818	5.19712	6.78434			2103	72.1475	27.5742	0.278287
2109	3.11202	7.60119	3.17247	7.4657	5.21136	6.81127			2104	72.1947	27.4668	0.338534
2110	3.10072	7.6365	3.16079	7.50134	5.22365	6.83566			2105	72.3074	27.4048	0.287807
2111	3.08961	7.67188	3.14946	7.5377	5.23629	6.86036			2106	72.5062	27.2129	0.280886
2112	3.07838	7.707	3.13825	7.57341	5.24798	6.88542			2107	72.6017	27.1054	0.29289
2113	3.06717	7.74195	3.12714	7.60865	5.25901	6.91046			2108	72.7628	26.944	0.293197
2114	3.05614	7.77692	3.11668	7.64456	5.27014	6.93614			2109	72.7761	26.9111	0.31278
2115	3.04511	7.81172	3.10585	7.68017	5.28094	6.96138			2110	72.748	26.9119	0.340163
2116	3.03522	7.84753	3.09567	7.71641	5.29357	6.98718			2111	72.7215	27.0402	0.238299
2117	3.02614	7.88399	3.08674	7.75373	5.30631	7.01316			2112	72.7599	26.9911	0.249057
2118	3.01598	7.91927	3.07699	7.79045	5.31885	7.03931			2113	72.802	26.9218	0.276248
2119	3.00387	7.95243	3.0649	7.82503	5.32889	7.06342			2114	72.8289	26.9245	0.246622
2120	2.99187	7.98555	3.05262	7.85961	5.33921	7.08816			2115	73.0003	26.7386	0.261073
2121	2.97962	8.0182	3.0397	7.89347	5.34806	7.11243			2116	73.0884	26.6551	0.25654
2122	2.96586	8.04917	3.02536	7.92551	5.3548	7.13514			2117	73.0725	26.6943	0.233295
2123	2.95288	8.08076	3.01191	7.9585	5.36278	7.15817			2118	73.0087	26.697	0.29429
2124	2.93999	8.11226	2.99824	7.9917	5.37164	7.1816			2119	73.1211	26.632	0.246904
2125	2.92789	8.1444	2.98514	8.02549	5.38089	7.20597			2120	73.1543	26.5945	0.251172
2126	2.91752	8.17807	2.97406	8.06109	5.39114	7.23268			2121	73.2951	26.4493	0.255568
2127	2.90995	8.21437	2.96633	8.10017	5.40503	7.26231			2122	73.1915	26.5662	0.242243
2128	2.90027	8.24835	2.95655	8.13627	5.41825	7.28982			2123	73.1668	26.5502	0.283042
2129	2.88848	8.27998	2.94441	8.16954	5.4286	7.31519			2124	73.2004	26.5567	0.24292
2130	2.87685	8.31157	2.93237	8.20259	5.44007	7.34086			2125	73.1636	26.5829	0.253563
2131	2.86244	8.34015	2.91754	8.23208	5.44995	7.36425			2126	73.2173	26.5476	0.235066
2132	2.84769	8.36822	2.90266	8.26064	5.45923	7.38808			2127	73.212	26.5521	0.235966
2133	2.83418	8.39733	2.88876	8.29026	5.47011	7.41278			2128	73.2797	26.4727	0.247589
2134	2.82089	8.42647	2.8749	8.31981	5.48169	7.43728			2129	73.3533	26.4246	0.222118
2135	2.80802	8.4558	2.86137	8.34935	5.49309	7.46215			2130	73.3417	26.414	0.244331
2136	2.79521	8.48498	2.84789	8.37862	5.50477	7.48748			2131	73.2219	26.5405	0.237535
2137	2.78244	8.514	2.8343	8.40733	5.51745	7.51252			2132	73.4414	26.3306	0.228055
2138	2.76695	8.54007	2.81792	8.43215	5.52643	7.53513			2133	73.4389	26.3021	0.259005
2139	2.75097	8.56544	2.80081	8.45635	5.53412	7.55744			2134	73.3468	26.3996	0.253565
2140	2.73456	8.59014	2.78284	8.47959	5.54231	7.57933			2135	73.4254	26.3207	0.253838
2141	2.71931	8.61587	2.76578	8.50333	5.55098	7.60223			2136	73.4636	26.3124	0.223987
2142	2.70468	8.64204	2.74924	8.52815	5.56033	7.62522			2137	73.3451	26.4209	0.23403
2143	2.69262	8.67056	2.73507	8.55567	5.57243	7.65008			2138	73.4534	26.3557	0.190873
2144	2.68026	8.6986	2.72098	8.5827	5.58449	7.67487			2139	73.5841	26.188	0.227841
2145	2.66811	8.72663	2.70721	8.60968	5.5957	7.70057			2140	73.5555	26.2067	0.237857
2146	2.65608	8.75458	2.69363	8.63692	5.60684	7.72607			2141	73.5448	26.2421	0.213117
2147	2.64375	8.78206	2.68013	8.66426	5.61759	7.75093			2142	73.5317	26.2366	0.23166
2148	2.63121	8.80909	2.66609	8.69153	5.62697	7.77598			2143	73.556	26.2138	0.230247
2149	2.61987	8.83714	2.65308	8.7201	5.63504	7.80247			2144	73.4802	26.2923	0.227497
2150	2.61072	8.86717	2.64252	8.75101	5.64396	7.83096			2145	73.4935	26.2961	0.21036
2151	2.60103	8.89642	2.63159	8.78152	5.65186	7.85842			2146	73.4672	26.2825	0.250332
2152	2.59126	8.92531	2.62099	8.81236	5.65946	7.88607			2147	73.6007	26.2018	0.197468
2153	2.58169	8.95415	2.61078	8.84311	5.6669	7.91356			2148	73.5945	26.2077	0.197828
2154	2.57018	8.98081	2.59887	8.87194	5.67321	7.93884			2149	73.6577	26.1594	0.182922
2155	2.55806	9.00661	2.58628	8.89961	5.67932	7.96364			2150	73.6121	26.196	0.191911
2156	2.54565	9.03184	2.57331	8.92669	5.68497	7.98774			2151	73.6075	26.2018	0.190707
2157	2.53369	9.05725	2.56114	8.95395	5.69058	8.01222			2152	73.5745	26.1917	0.233811
2158	2.52339	9.08405	2.55036	8.98198	5.69714	8.03868			2153	73.4585	26.3323	0.209198
2159	2.51475	9.11225	2.54162	9.01109	5.70495	8.06626			2154	73.2311	26.5592	0.209678
2160	2.50618	9.14027	2.53332	9.03995	5.7143	8.09423			2155	73.0483	26.7399	0.211847
2161	2.49425	9.16462	2.52141	9.06483	5.72194	8.11853			2156	73.0582	26.7391	0.202683
2162	2.48299	9.1894	2.51044	9.08984	5.72988	8.14333			2157	73.0232	26.7793	0.197482
2163	2.46922	9.21136	2.49689	9.11223	5.7351	8.16455			2158	73.1112	26.7112	0.177592
2164	2.45487	9.23245	2.48266	9.13345	5.73921	8.18518			2159	73.209	26.6244	0.166558
2165	2.44123	9.25393	2.46905	9.15508	5.74334	8.20688			2160	73.2504	26.5581	0.191517
2166	2.4286	9.2761	2.45657	9.17759	5.74827	8.22918			2161	73.2243	26.5756	0.200056
2167	2.41679	9.29884	2.44513	9.20081	5.75415	8.25243			2162	73.1732	26.6375	0.189313
2168	2.40591	9.3222	2.43426	9.22439	5.76123	8.27659			2163	73.059	26.7475	0.193558
2169	2.3963	9.34653	2.42451	9.24945	5.76938	8.30084			2164	72.9173	26.8857	0.197013
2170	2.38517	9.36907	2.41348	9.27221	5.77811	8.32359			2165	72.7819	27.0124	0.205687
2171	2.37244	9.3897	2.40063	9.29307	5.78573	8.34439			2166	72.7873	27.024	0.188637
2172	2.36089	9.41127	2.38882	9.31524	5.79413	8.36572			2167	72.7437	27.0622	0.194067
2173	2.34752	9.4307	2.3753	9.3352	5.80074	8.38482			2168	72.7738	27.0197	0.206563
2174	2.3352	9.45092	2.36245	9.35582	5.80828	8.40579			2169	72.7772	27.008	0.214795
2175	2.3239	9.47189	2.35079	9.37744	5.81668	8.42788			2170	72.7947	27.0292	0.176092
2176	2.31283	9.49285	2.33929	9.3988	5.82514	8.45015			2171	72.8553	26.9583	0.186456
2177	2.30189	9.51368	2.32767	9.4202	5.83229	8.47287			2172	72.8225	26.9844	0.193091
2178	2.29053	9.53381	2.31575	9.44071	5.83886	8.49481			2173	72.8087	27.0271	0.164194
2179	2.27805	9.55255	2.30275	9.45996	5.84428	8.51526			2174	72.7929	27.034	0.17314
2180	2.26322	9.5687	2.28758	9.4767	5.84757	8.53423			2175	72.8049	27.0219	0.173135
2181	2.24814	9.58431	2.27181	9.49326	5.84958	8.5524			2176	72.7401	27.073	0.186902
2182	2.23469	9.60131	2.25764	9.51096	5.85203	8.5716			2177	72.7681	27.0527	0.179228
2183	2.22176	9.61857	2.24427	9.52856	5.85464	8.59131			2178	72.7586	27.0703	0.171141
2184	2.21123	9.63803	2.23326	9.5484	5.85985	8.61393			2179	72.6956	27.1036	0.200796
2185	2.20346	9.66006	2.22546	9.57054	5.86819	8.63896			2180	72.7082	27.1309	0.160936
2186	2.19495	9.68115	2.21703	9.59145	5.87507	8.66274			2181	72.686	27.1677	0.146335
2187	2.18612	9.70172	2.20819	9.6118	5.8809	8.68542			2182	72.6106	27.2363	0.153173
2188	2.17705	9.72188	2.19907	9.63126	5.88652	8.70784			2183	72.5791	27.2621	0.158828
2189	2.16838	9.74229	2.1903	9.6511	5.89203	8.73038			2184	72.5628	27.2691	0.168082
2190	2.15989	9.76271	2.18183	9.67078	5.89726	8.75263			2185	72.493	27.337	0.170036
2191	2.15188	9.78343	2.17361	9.69075	5.90296	8.77491			2186	72.4772	27.3507	0.172167
2192	2.14533	9.80545	2.16712	9.71217	5.91	8.79788			2187	72.3726	27.4614	0.165941
2193	2.13866	9.82717	2.16052	9.73328	5.91806	8.81973			2188	72.3335	27.4888	0.177678
2194	2.13314	9.84988	2.15477	9.75532	5.92784	8.84234			2189	72.3125	27.5369	0.150628
2195	2.12611	9.87097	2.1475	9.77617	5.93568	8.86274			2190	72.3033	27.5442	0.152449
2196	2.11721	9.89002	2.1379	9.79553	5.94098	8.88096			2191	72.2408	27.5862	0.172927
2197	2.10812	9.90873	2.12785	9.81427	5.9455	8.8993			2192	72.2139	27.6172	0.168881
2198	2.09991	9.9282	2.11935	9.83386	5.95196	8.91895			2193	72.1432	27.6968	0.159954
2199	2.09212	9.94796	2.11176	9.85398	5.95816	8.93903			2194	72.0942	27.7363	0.169473
2200	2.08352	9.96679	2.10318	9.87328	5.96331	8.95912			2195	72.0836	27.7578	0.158635
2201	2.07468	9.98523	2.0943	9.89227	5.96901	8.97909			2196	72.0535	27.7876	0.158857
2202	2.06455	10.0023	2.08398	9.9093	5.97377	8.99712			2197	72.0761	27.7563	0.167561
2203	2.05228	10.0171	2.07133	9.9238	5.97612	9.01341			2198	72.1269	27.7045	0.168554
2204	2.03891	10.0308	2.0577	9.93728	5.97668	9.02891			2199	72.1705	27.6605	0.169023
2205	2.02585	10.0445	2.0448	9.95066	5.97771	9.0442			2200	72.1769	27.6744	0.148654
2206	2.01487	10.0603	2.03408	9.9659	5.9814	9.06132			2201	72.1764	27.6879	0.135685
2207	2.00522	10.0773	2.02449	9.98171	5.98625	9.07998			2202	72.0381	27.7949	0.166955
2208	1.99768	10.0964	2.01709	10.0002	5.99413	9.1007			2203	72.0307	27.793	0.176284
2209	1.98969	10.1148	2.00889	10.0179	6.00014	9.12145			2204	71.8921	27.926	0.18192
2210	1.98171	10.1332	2.00055	10.0355	6.00719	9.14131			2205	71.8137	28.0498	0.136425
2211	1.97285	10.1505	1.99142	10.0517	6.01358	9.15955			2206	71.8405	28.0166	0.142911
2212	1.96324	10.1671	1.98193	10.0673	6.01799	9.17742			2207	71.8728	27.9878	0.139407
2213	1.95407	10.184	1.97319	10.0834	6.02239	9.19614			2208	71.8401	28.0107	0.149121
2214	1.94461	10.2005	1.96412	10.0996	6.02658	9.21499			2209	71.8253	28.0358	0.138969
2215	1.9351	10.2169	1.95476	10.1156	6.03181	9.23362			2210	71.8948	27.9664	0.138786
2216	1.92623	10.2338	1.94595	10.1326	6.0377	9.25298			2211	71.9217	27.919	0.159277
2217	1.91788	10.2512	1.93733	10.1502	6.0434	9.27247			2212	71.8999	27.9781	0.122048
2218	1.9122	10.2712	1.93198	10.1698	6.0511	9.29379			2213	71.8734	28.0088	0.117738
2219	1.90553	10.2901	1.92561	10.1881	6.058	9.31364			2214	71.7247	28.1365	0.138829
2220	1.89824	10.3084	1.91878	10.206	6.06598	9.33225			2215	71.7364	28.13	0.133597
2221	1.88999	10.3256	1.91071	10.223	6.07219	9.35159			2216	71.6767	28.186	0.137284
2222	1.88169	10.3428	1.90284	10.24	6.07743	9.37081			2217	71.5883	28.2681	0.1436
2223	1.8741	10.3605	1.89523	10.2572	6.08356	9.39059			2218	71.5432	28.3046	0.152217
2224	1.86571	10.3774	1.88686	10.2737	6.08899	9.40898			2219	71.5113	28.3379	0.150889
2225	1.85805	10.3949	1.87932	10.2906	6.09557	9.42782			2220	71.5792	28.2741	0.14661
2226	1.85105	10.413	1.87223	10.3081	6.10172	9.44767			2221	71.6659	28.2014	0.132627
2227	1.84303	10.4301	1.86389	10.3248	6.1063	9.46694			2222	71.6954	28.1757	0.128928
2228	1.83348	10.4456	1.85397	10.3399	6.10901	9.48517			2223	71.6199	28.2382	0.141866
2229	1.8221	10.4591	1.84203	10.3537	6.11141	9.50184			2224	71.6299	28.2261	0.144057
2230	1.81082	10.4727	1.83043	10.3673	6.11341	9.51894			2225	71.6526	28.1922	0.155149
2231	1.80062	10.4873	1.81951	10.3818	6.11495	9.53667			2226	71.5023	28.3473	0.150385
2232	1.79005	10.5015	1.80852	10.3956	6.11651	9.55277			2227	71.3998	28.4667	0.133509
2233	1.78079	10.517	1.79906	10.4106	6.1203	9.56981			2228	71.3256	28.5221	0.152306
2234	1.77149	10.5324	1.78974	10.4255	6.12416	9.58575			2229	71.3507	28.5164	0.132855
2235	1.76323	10.5487	1.78168	10.4412	6.12916	9.60375			2230	71.3468	28.5097	0.143529
2236	1.75514	10.5652	1.77375	10.4567	6.13445	9.62193			2231	71.3244	28.5385	0.137109
2237	1.74752	10.5821	1.76646	10.4728	6.14082	9.64082			2232	71.3633	28.5226	0.113998
2238	1.74088	10.5999	1.76	10.4893	6.14781	9.66113			2233	71.3117	28.5438	0.144495
2239	1.73419	10.6176	1.75392	10.5056	6.15562	9.68159			2234	71.3412	28.5023	0.156529
2240	1.7263	10.6341	1.74662	10.5202	6.16181	9.70086			2235	71.2989	28.5639	0.137208
2241	1.71764	10.6497	1.73823	10.5344	6.16729	9.7186			2236	71.2816	28.6033	0.115104
2242	1.708	10.6643	1.72941	10.5473	6.17279	9.73589			2237	71.2181	28.6615	0.120431
2243	1.69965	10.6801	1.72163	10.5619	6.18001	9.75387			2238	71.1753	28.6908	0.133833
2244	1.69084	10.6954	1.71326	10.5763	6.18702	9.77164			2239	71.1828	28.6756	0.141601
2245	1.68176	10.7104	1.70487	10.5909	6.19338	9.7891			2240	71.1123	28.7373	0.150441
2246	1.67193	10.7247	1.69555	10.6048	6.19815	9.80497			2241	71.1218	28.7321	0.146101
2247	1.66075	10.7375	1.68502	10.6172	6.20071	9.81921			2242	71.1346	28.7443	0.121078
2248	1.6476	10.7482	1.67251	10.6276	6.20194	9.8315			2243	71.0834	28.7778	0.138749
2249	1.63374	10.7582	1.65937	10.6374	6.20361	9.84301			2244	71.0857	28.7764	0.137895
2250	1.62156	10.7698	1.64745	10.6487	6.20614	9.85646			2245	71.0679	28.7759	0.156141
2251	1.60992	10.782	1.63623	10.6613	6.20897	9.87062			2246	71.1018	28.7656	0.132595
2252	1.60053	10.7965	1.62709	10.6759	6.21347	9.88727			2247	71.0698	28.7894	0.140792
2253	1.59252	10.8123	1.61902	10.6924	6.21812	9.90485			2248	71.0951	28.7632	0.141658
2254	1.58374	10.8273	1.61032	10.7084	6.22231	9.92185			2249	71.0778	28.7892	0.132985
2255	1.57517	10.8425	1.6013	10.7247	6.22668	9.93849			2250	71.0676	28.7885	0.143949
2256	1.56536	10.8565	1.59062	10.7395	6.23072	9.9544			2251	71.0214	28.8508	0.127815
2257	1.55505	10.87	1.57906	10.7542	6.23475	9.96944			2252	70.9785	28.8805	0.141035
2258	1.54487	10.8837	1.5676	10.7692	6.23965	9.9845			2253	71.019	28.8552	0.125729
2259	1.53415	10.8969	1.55581	10.7839	6.24237	9.99829			2254	71.0557	28.8146	0.129698
2260	1.52344	10.9101	1.54417	10.7981	6.24435	10.0124			2255	71.0063	28.8712	0.122422
2261	1.51327	10.9238	1.53323	10.8126	6.24662	10.0272			2256	70.9631	28.8776	0.159276
2262	1.50479	10.9393	1.52421	10.8285	6.2495	10.0443			2257	70.9534	28.9226	0.123986
2263	1.49768	10.9562	1.51667	10.8458	6.25407	10.0625			2258	70.8933	28.9711	0.135556
2264	1.48886	10.9714	1.50723	10.8611	6.25809	10.0787			2259	70.9496	28.9408	0.109633
2265	1.47983	10.9863	1.49748	10.876	6.26197	10.0944			2260	70.9692	28.9159	0.114855
2266	1.46962	11	1.48676	10.8896	6.26452	10.1088			2261	70.9836	28.885	0.131443
2267	1.46002	11.0144	1.47642	10.9036	6.26771	10.1233			2262	71.0104	28.8747	0.114814
2268	1.45016	11.0286	1.46606	10.9168	6.27066	10.1375			2263	71.0306	28.8519	0.117515
2269	1.4402	11.0426	1.45533	10.9296	6.27313	10.1518			2264	70.9951	28.8724	0.132532
2270	1.4313	11.0577	1.4455	10.9429	6.27668	10.1681			2265	70.9406	28.9042	0.155231
2271	1.42259	11.073	1.43616	10.9568	6.28026	10.1846			2266	70.8656	28.9966	0.137759
2272	1.41274	11.0871	1.42588	10.9702	6.28372	10.1995			2267	70.7443	29.1288	0.126917
2273	1.4008	11.0991	1.41335	10.9816	6.28623	10.2116			2268	70.756	29.1242	0.119833
2274	1.3866	11.1088	1.3987	10.9903	6.28689	10.2214			2269	70.7711	29.0924	0.13642
2275	1.37334	11.1195	1.38518	11	6.28755	10.2319			2270	70.8356	29.039	0.125464
2276	1.35959	11.1298	1.37143	11.0091	6.28739	10.2416			2271	70.8505	29.0252	0.124209
2277	1.34686	11.1411	1.35891	11.0192	6.28772	10.2525			2272	70.9105	28.9745	0.115045
2278	1.33498	11.1533	1.34761	11.0305	6.28843	10.265			2273	70.9002	28.9644	0.135394
2279	1.32408	11.1665	1.33748	11.0437	6.29007	10.279			2274	70.8848	28.9809	0.134299
2280	1.3142	11.1807	1.3286	11.0584	6.29273	10.294			2275	70.8073	29.0611	0.131571
2281	1.30541	11.1959	1.32062	11.0747	6.29635	10.3101			2276	70.7627	29.1123	0.124978
2282	1.29717	11.2118	1.31276	11.0917	6.30088	10.3269			2277	70.7923	29.1048	0.102958
2283	1.28825	11.2269	1.30374	11.108	6.30455	10.3433			2278	70.7667	29.1165	0.116786
2284	1.27928	11.242	1.29405	11.1247	6.30711	10.3591			2279	70.7617	29.0915	0.146764
2285	1.26752	11.2543	1.28174	11.1391	6.30656	10.3712			2280	70.7607	29.1099	0.129432
2286	1.25625	11.267	1.27005	11.1542	6.30673	10.3839			2281	70.805	29.0668	0.128184
2287	1.24538	11.2801	1.25835	11.1697	6.3076	10.3976			2282	70.769	29.0979	0.133073
2288	1.23421	11.2929	1.24616	11.1851	6.30818	10.4114			2283	70.7691	29.1167	0.114169
2289	1.22265	11.3053	1.23341	11.1998	6.30882	10.4243			2284	70.7477	29.1289	0.123415
2290	1.21189	11.3185	1.22102	11.2145	6.31057	10.4384			2285	70.7414	29.1326	0.126025
2291	1.20248	11.333	1.20996	11.2308	6.31391	10.4536			2286	70.6818	29.2058	0.112357
2292	1.1926	11.347	1.19854	11.2465	6.31676	10.4679			2287	70.6585	29.2372	0.104352
2293	1.18228	11.3606	1.18688	11.2618	6.31868	10.4813			2288	70.6565	29.2259	0.117586
2294	1.1711	11.3734	1.17478	11.2763	6.31945	10.4931			2289	70.6363	29.2465	0.117256
2295	1.15822	11.3844	1.1614	11.2886	6.31983	10.5034			2290	70.6837	29.1925	0.12376
									2291	70.6862	29.1928	0.120959
									2292	70.7246	29.1646	0.110725
									2293	70.6836	29.2054	0.111003
									2294	70.7135	29.1705	0.115948
									2295	70.6871	29.1962	0.116681
									2296	70.7007	29.1645	0.134784
									2297	70.6643	29.2105	0.125212
									2298	70.6267	29.2509	0.122354
									2299	70.6529	29.224	0.123094
									2300	70.662	29.2096	0.128398

## Sheet: Fig 4 Temperature Uncertainty
Year	Total Uncertainty 5th Percentile	Total Uncertainty 95th Percentile	Emissions Uncertainty 5th Percentile	Emissions Uncertainty 95th Percentile	Climate Uncertainty 5th Percentile	Climate Uncertainty 95th Percentile	Emissions Fraction	Climate Fraction	Total Fraction
2000	0.577039	0.946623	0.756971	0.756971	0.577039	0.946623	0	54.7446	45.2554
2001	0.617171	0.990488	0.794077	0.794077	0.617171	0.990488	0	54.9823	45.0177
2002	0.633772	1.01414	0.831657	0.831657	0.633772	1.01414	0	58.1725	41.8275
2003	0.663345	1.03044	0.849774	0.849774	0.663345	1.03044	0	54.6485	45.3515
2004	0.671114	1.06073	0.861471	0.861471	0.671114	1.06073	0	55.9776	44.0224
2005	0.689393	1.07709	0.872102	0.872102	0.689393	1.07709	0	57.114	42.886
2006	0.688204	1.08933	0.876363	0.876363	0.688204	1.08933	0	57.9845	42.0155
2007	0.699959	1.09595	0.887283	0.887283	0.699959	1.09595	0	57.1916	42.8084
2008	0.700112	1.10767	0.898315	0.898315	0.700112	1.10767	0	56.8468	43.1532
2009	0.717831	1.13302	0.932777	0.932777	0.717831	1.13302	0	55.3692	44.6308
2010	0.743494	1.13904	0.94149	0.94149	0.743494	1.13904	0	52.7324	47.2676
2011	0.747406	1.17652	0.965763	0.965763	0.747406	1.17652	0	59.9371	40.0629
2012	0.783187	1.19367	0.994008	0.994008	0.783187	1.19367	0	57.7671	42.2329
2013	0.819716	1.22606	1.02649	1.02649	0.819716	1.22606	0	59.9307	40.0693
2014	0.842532	1.27919	1.05697	1.05697	0.842532	1.27919	0	57.5104	42.4896
2015	0.876326	1.29872	1.09688	1.09688	0.876326	1.29872	0	57.8248	42.1752
2016	0.898232	1.32952	1.11759	1.11759	0.898232	1.32952	0	59.3887	40.6113
2017	0.914275	1.36705	1.13977	1.13999	0.914558	1.3671	0.028805	61.6576	38.3136
2018	0.937485	1.39408	1.15819	1.1592	0.93803	1.39405	0.132421	60.0877	39.7799
2019	0.947495	1.42741	1.1892	1.19137	0.948155	1.42762	0.270454	59.6659	40.0637
2020	0.96304	1.46119	1.21602	1.21852	0.963813	1.46187	0.321212	64.1942	35.4846
2021	0.991426	1.49862	1.2463	1.25026	0.992611	1.49924	0.491289	62.9087	36.6
2022	1.025	1.53682	1.26916	1.27381	1.0295	1.538	0.555761	60.8523	38.5919
2023	1.04837	1.56769	1.30287	1.30912	1.05064	1.56932	0.73625	61.0554	38.2083
2024	1.0751	1.61224	1.3418	1.35041	1.07884	1.61557	0.972763	60.6354	38.3918
2025	1.10245	1.64682	1.36534	1.37404	1.10848	1.65028	0.974059	60.6484	38.3775
2026	1.13344	1.68593	1.38963	1.39833	1.13698	1.68993	0.972028	61.81	37.218
2027	1.13766	1.7148	1.40726	1.41959	1.14274	1.71767	1.37215	63.9862	34.6417
2028	1.15177	1.73499	1.43277	1.44737	1.15575	1.74191	1.57365	63.1853	35.2411
2029	1.18134	1.76479	1.45347	1.47053	1.1859	1.77042	1.97211	67.5614	30.4665
2030	1.18635	1.78144	1.46662	1.48888	1.19256	1.78471	2.31496	61.5896	36.0954
2031	1.1903	1.8067	1.48493	1.51309	1.19446	1.81232	2.92786	64.226	32.8462
2032	1.2016	1.82551	1.50093	1.53313	1.20469	1.8339	3.3747	65.9287	30.6966
2033	1.23171	1.86652	1.51662	1.55886	1.24216	1.87204	4.23154	63.1025	32.6659
2034	1.26805	1.8981	1.55045	1.59594	1.28025	1.90325	4.53132	62.0614	33.4073
2035	1.28802	1.94244	1.57353	1.62743	1.297	1.95074	5.34971	64.8767	29.7736
2036	1.30539	1.97212	1.60918	1.66973	1.31896	1.9777	5.76527	62.7271	31.5076
2037	1.32681	2.01809	1.63184	1.70089	1.3384	2.02781	6.37853	63.6934	29.928
2038	1.35066	2.05869	1.65294	1.73437	1.36299	2.06748	7.60897	65.8287	26.5624
2039	1.356	2.0964	1.67251	1.76718	1.36663	2.10675	8.57743	67.0584	24.3642
2040	1.3754	2.12206	1.69055	1.79677	1.38269	2.12686	9.24574	64.7781	25.9761
2041	1.378	2.15453	1.70479	1.8273	1.40438	2.15489	10.2483	62.7815	26.9702
2042	1.38977	2.20176	1.70642	1.84862	1.4136	2.20902	11.4086	63.8177	24.7736
2043	1.41627	2.23013	1.73066	1.88778	1.44032	2.24409	12.2832	62.8373	24.8796
2044	1.43634	2.25144	1.74723	1.93209	1.46487	2.25326	14.5544	62.0717	23.3738
2045	1.44412	2.28929	1.7498	1.94833	1.48534	2.29672	15.4291	63.0581	21.5128
2046	1.46885	2.32889	1.76927	1.99648	1.5012	2.32787	17.1392	62.3565	20.5043
2047	1.4828	2.38809	1.79162	2.03826	1.52257	2.39183	17.6597	62.2417	20.0985
2048	1.50042	2.43573	1.81316	2.08557	1.5424	2.43972	18.3925	60.5865	21.021
2049	1.51559	2.47364	1.82247	2.12319	1.56463	2.47457	19.5889	59.275	21.136
2050	1.53253	2.51894	1.82658	2.1548	1.59316	2.52563	20.4891	58.208	21.303
2051	1.53924	2.54392	1.83893	2.20153	1.59521	2.53157	21.9531	56.691	21.3559
2052	1.53868	2.57872	1.8399	2.234	1.60981	2.56398	23.3442	56.5195	20.1363
2053	1.54303	2.6082	1.84825	2.27018	1.61737	2.57328	25.3197	57.3637	17.3166
2054	1.55261	2.64822	1.84845	2.29279	1.63085	2.61597	26.0318	57.7147	16.2535
2055	1.55792	2.68838	1.85658	2.33308	1.64164	2.66707	25.6752	55.2536	19.0711
2056	1.58126	2.72005	1.86433	2.37057	1.67407	2.68862	28.2327	56.5819	15.1854
2057	1.58331	2.76277	1.8662	2.39917	1.67874	2.73259	28.2608	55.8816	15.8576
2058	1.60007	2.80507	1.87292	2.43966	1.7058	2.77986	29.3586	55.639	15.0024
2059	1.60465	2.83803	1.87829	2.47332	1.70651	2.80037	29.7464	54.6833	15.5703
2060	1.61951	2.88799	1.90286	2.52332	1.74731	2.85525	30.5096	54.4804	15.01
2061	1.62186	2.91845	1.89917	2.55422	1.73917	2.87406	30.992	53.6943	15.3137
2062	1.62955	2.94792	1.89542	2.58276	1.75153	2.91328	31.4646	53.1817	15.3537
2063	1.63336	2.97869	1.89486	2.6138	1.79356	2.93034	32.349	51.1503	16.5007
2064	1.63681	3.01206	1.88966	2.63646	1.77992	2.98113	32.0837	51.6059	16.3103
2065	1.63259	3.04451	1.89388	2.66829	1.79432	2.9785	34.6009	52.9095	12.4896
2066	1.63061	3.08769	1.89946	2.70885	1.81717	3.0135	35.0272	51.7727	13.2001
2067	1.64716	3.12856	1.90033	2.74742	1.86026	3.091	34.7742	50.5233	14.7025
2068	1.64972	3.16472	1.9085	2.78467	1.84237	3.11238	35.7501	51.8199	12.43
2069	1.6538	3.20174	1.90157	2.81359	1.84542	3.14577	35.8255	51.0799	13.0946
2070	1.67592	3.23526	1.91936	2.8494	1.88469	3.16636	36.6176	50.462	12.9204
2071	1.67305	3.27158	1.91931	2.88738	1.88767	3.20455	37.2013	50.6057	12.193
2072	1.67433	3.30875	1.91289	2.91623	1.91188	3.23481	38.6095	50.9078	10.4827
2073	1.67008	3.33582	1.91986	2.94816	1.91885	3.25727	38.9153	50.6514	10.4333
2074	1.66734	3.37472	1.90908	2.97353	1.9129	3.31956	37.4005	49.4246	13.175
2075	1.67377	3.40791	1.90832	2.9948	1.94601	3.32273	39.207	49.6807	11.1123
2076	1.67161	3.4386	1.89848	3.02455	1.96634	3.36306	39.7455	49.298	10.9565
2077	1.67641	3.47222	1.90872	3.0594	1.97754	3.36641	40.9303	49.403	9.66676
2078	1.69224	3.50313	1.90234	3.09382	2.01576	3.43731	40.4906	48.3093	11.2001
2079	1.69534	3.54176	1.90704	3.12136	2.00312	3.46772	39.8189	48.0263	12.1548
2080	1.69885	3.58585	1.91184	3.15574	2.00946	3.48061	40.8912	48.3618	10.747
2081	1.69955	3.62437	1.91878	3.19247	2.03998	3.51427	42.2061	48.8531	8.94078
2082	1.70568	3.66819	1.91946	3.22909	2.04649	3.58774	41.5412	48.8881	9.57066
2083	1.70498	3.71143	1.91522	3.25877	2.05209	3.61915	41.5944	48.5139	9.89167
2084	1.70931	3.74055	1.91344	3.28087	2.06869	3.64767	42.1675	48.691	9.14147
2085	1.71633	3.76839	1.91866	3.31827	2.10197	3.63805	43.4391	47.6743	8.88653
2086	1.70935	3.79886	1.91751	3.34715	2.09923	3.67966	42.8507	47.3704	9.77891
2087	1.70274	3.82087	1.91705	3.36013	2.10379	3.71078	42.3821	47.1965	10.4214
2088	1.69505	3.85655	1.91852	3.40054	2.11748	3.70314	43.9446	47.0176	9.03781
2089	1.70225	3.88034	1.9246	3.43656	2.13709	3.73208	44.0543	46.4738	9.47193
2090	1.71021	3.90509	1.91947	3.46641	2.12061	3.74622	44.1324	46.3767	9.49083
2091	1.71568	3.94921	1.93371	3.50047	2.15391	3.79902	44.8525	47.0958	8.05175
2092	1.72287	3.98304	1.92059	3.51898	2.17831	3.80146	45.4647	46.1691	8.36622
2093	1.73046	4.02801	1.93825	3.55973	2.17076	3.86889	44.8821	47.0037	8.11418
2094	1.72988	4.05372	1.93037	3.58524	2.18538	3.87768	44.8255	45.8395	9.33499
2095	1.73336	4.08454	1.93026	3.61506	2.19495	3.8759	46.0173	45.9122	8.07056
2096	1.72367	4.11612	1.92802	3.63944	2.21775	3.93655	45.2505	45.4454	9.30416
2097	1.71911	4.14068	1.91572	3.66114	2.20228	3.91989	46.1156	45.3807	8.50371
2098	1.72379	4.17028	1.92509	3.70104	2.2105	3.95797	46.44	45.6952	7.86484
2099	1.71833	4.1983	1.91482	3.71719	2.20882	3.9798	46.5811	45.7697	7.6492
2100	1.71109	4.22567	1.91713	3.7432	2.20323	4.00423	45.9645	45.3333	8.70218
2101	1.71908	4.26665	1.92543	3.80255	2.23454	4.02377	46.9416	44.7436	8.31474
2102	1.72034	4.30113	1.92312	3.81745	2.26797	4.04635	47.6861	44.7673	7.54659
2103	1.71986	4.32992	1.93847	3.845	2.25711	4.07235	47.3148	45.049	7.63621
2104	1.71905	4.35669	1.93248	3.8755	2.2665	4.09859	47.5733	44.8574	7.56925
2105	1.71189	4.39123	1.93361	3.8968	2.25993	4.13119	47.1155	44.9092	7.97534
2106	1.7112	4.41563	1.92419	3.92777	2.25222	4.11224	47.9875	44.549	7.4635
2107	1.71477	4.44531	1.9222	3.95246	2.27315	4.13408	48.683	44.6227	6.69437
2108	1.70671	4.4643	1.91641	3.97733	2.26083	4.18522	47.3466	44.2101	8.44324
2109	1.70753	4.49051	1.91145	4.00734	2.26267	4.16924	48.5291	44.1455	7.32541
2110	1.70302	4.5186	1.9188	4.03282	2.29726	4.18495	49.1009	43.8439	7.05521
2111	1.70122	4.54843	1.90704	4.05288	2.27842	4.21104	48.9632	44.098	6.9388
2112	1.70576	4.58469	1.90939	4.09842	2.27623	4.23295	48.7721	43.5962	7.63162
2113	1.70747	4.61888	1.91261	4.12774	2.30054	4.26075	49.0218	43.3803	7.59793
2114	1.70485	4.64159	1.90374	4.1589	2.3136	4.28106	49.3147	43.0235	7.66183
2115	1.71107	4.66948	1.91352	4.1735	2.34048	4.28065	50.2256	43.1181	6.65629
2116	1.70791	4.69195	1.91414	4.20556	2.31256	4.28554	49.8125	42.8901	7.29742
2117	1.7037	4.71749	1.90609	4.2155	2.32404	4.29851	49.979	42.7305	7.29056
2118	1.68948	4.73602	1.89578	4.22938	2.32873	4.32648	50.1665	42.9464	6.88702
2119	1.68591	4.76211	1.8885	4.25371	2.33557	4.2948	50.5646	41.8853	7.55015
2120	1.68067	4.78403	1.88177	4.27677	2.32565	4.35185	49.7789	42.1136	8.10752
2121	1.67999	4.81977	1.88496	4.30681	2.33466	4.34113	50.933	42.1972	6.86982
2122	1.68672	4.85021	1.88723	4.33177	2.34483	4.3858	50.8256	42.4346	6.73985
2123	1.69004	4.87867	1.89065	4.36434	2.35534	4.39739	51.1434	42.2193	6.63736
2124	1.68615	4.90287	1.89803	4.39733	2.3548	4.38581	51.9315	42.2011	5.8674
2125	1.68293	4.92981	1.90244	4.42036	2.35718	4.41418	51.3765	41.9719	6.65159
2126	1.68084	4.94814	1.87678	4.44639	2.36899	4.41364	52.2739	41.5947	6.13138
2127	1.67434	4.97025	1.87228	4.46711	2.36615	4.42448	52.2753	41.4672	6.25746
2128	1.66184	4.98824	1.86766	4.48603	2.35808	4.48609	51.8333	42.1261	6.04061
2129	1.66047	5.01308	1.86076	4.49475	2.3843	4.49144	51.7374	41.3891	6.8735
2130	1.6563	5.03831	1.85048	4.52506	2.37331	4.50727	52.4363	41.8372	5.72646
2131	1.65333	5.06369	1.84637	4.54446	2.37789	4.48255	52.5696	41.0072	6.42323
2132	1.65814	5.09645	1.85683	4.58232	2.37278	4.51071	52.9793	41.5581	5.46258
2133	1.66072	5.13099	1.8473	4.60632	2.38293	4.49443	53.2174	40.7276	6.05507
2134	1.66125	5.14932	1.8526	4.62619	2.40197	4.52252	53.0416	40.553	6.40539
2135	1.6589	5.17999	1.84104	4.65867	2.3958	4.54505	53.8369	41.0661	5.09699
2136	1.64895	5.19641	1.8304	4.66876	2.38436	4.56757	53.4845	41.139	5.37651
2137	1.6418	5.22049	1.83321	4.69399	2.39574	4.56608	53.1553	40.3264	6.51825
2138	1.63656	5.23815	1.81662	4.70875	2.37717	4.59368	53.7534	41.1962	5.05039
2139	1.62969	5.26736	1.82385	4.73347	2.3899	4.61083	53.3596	40.7298	5.91057
2140	1.62356	5.28507	1.80616	4.74203	2.40369	4.60223	54.1478	40.5488	5.30334
2141	1.61459	5.30411	1.807	4.75043	2.3932	4.62318	53.7104	40.6919	5.5977
2142	1.6073	5.32332	1.78919	4.75791	2.40582	4.60167	54.4087	40.2441	5.34722
2143	1.6135	5.35706	1.79318	4.81693	2.39384	4.62474	54.3925	40.1305	5.47695
2144	1.61558	5.3811	1.79472	4.82709	2.41232	4.65807	54.7659	40.5591	4.67496
2145	1.60852	5.40348	1.78758	4.86208	2.41776	4.65453	54.6965	39.7931	5.51044
2146	1.61062	5.42334	1.79012	4.88279	2.43437	4.70051	54.3474	39.8229	5.82971
2147	1.5979	5.4433	1.78316	4.9116	2.38967	4.66446	54.4175	39.5688	6.01364
2148	1.59409	5.46224	1.76214	4.91525	2.42575	4.6656	55.0922	39.1354	5.77245
2149	1.58838	5.48535	1.76479	4.92577	2.4195	4.66596	54.9791	39.0728	5.94804
2150	1.57832	5.5051	1.75651	4.94652	2.42161	4.67946	55.179	39.055	5.766
2151	1.5774	5.51706	1.749	4.97392	2.40571	4.67475	55.7826	39.2485	4.96887
2152	1.57029	5.54831	1.7459	5.00829	2.41184	4.69246	55.8368	39.0336	5.12961
2153	1.57633	5.57308	1.73659	5.02115	2.43719	4.71841	55.9716	38.8739	5.15456
2154	1.57382	5.6019	1.7473	5.04381	2.41837	4.73493	55.6778	39.1265	5.19562
2155	1.57651	5.63025	1.74646	5.07175	2.42655	4.7197	56.4295	38.9141	4.65635
2156	1.57115	5.6545	1.7521	5.09418	2.43181	4.73913	56.3425	38.8982	4.75932
2157	1.57294	5.67835	1.74361	5.11036	2.4347	4.7909	55.7855	39.0411	5.17335
2158	1.56948	5.69155	1.73445	5.13813	2.44801	4.77417	55.8938	38.1992	5.90709
2159	1.56539	5.72108	1.72728	5.15362	2.4503	4.79313	55.9328	38.2452	5.82199
2160	1.55554	5.73785	1.7145	5.16741	2.43581	4.77202	56.351	38.1267	5.52234
2161	1.54698	5.75871	1.70284	5.18235	2.41067	4.80515	56.1642	38.6502	5.18563
2162	1.54095	5.7682	1.69843	5.18803	2.43492	4.78125	56.5202	38.0028	5.47694
2163	1.54044	5.79699	1.69473	5.204	2.4314	4.80301	56.2793	38.0342	5.68643
2164	1.53825	5.82118	1.70951	5.24172	2.42533	4.81507	56.3122	38.0984	5.58942
2165	1.54191	5.85474	1.69964	5.27109	2.42887	4.85093	56.7368	38.4773	4.78587
2166	1.54135	5.88091	1.69908	5.28191	2.42603	4.8518	56.4342	38.209	5.35682
2167	1.53894	5.89891	1.68792	5.31925	2.44364	4.85434	56.9437	37.8028	5.25353
2168	1.53377	5.92133	1.68613	5.33912	2.42834	4.8584	57.1391	38.0103	4.85063
2169	1.52168	5.93803	1.68195	5.34936	2.4139	4.86378	56.9876	38.0687	4.94368
2170	1.51559	5.95611	1.67166	5.36253	2.41781	4.87867	56.8482	37.9032	5.24859
2171	1.50881	5.9668	1.66238	5.3878	2.42591	4.83587	58.0517	37.5535	4.39484
2172	1.50266	5.98841	1.65	5.38823	2.42402	4.85225	57.8786	37.5961	4.52534
2173	1.50083	6.01143	1.64223	5.40384	2.39486	4.86193	57.3651	37.6232	5.01161
2174	1.50048	6.0355	1.64205	5.43558	2.41818	4.86792	57.7496	37.2929	4.95742
2175	1.49725	6.05927	1.65379	5.45418	2.43208	4.91585	57.4884	37.5719	4.93968
2176	1.50523	6.08004	1.65509	5.47103	2.44274	4.93226	57.2233	37.3324	5.44432
2177	1.49866	6.09701	1.63558	5.49951	2.43141	4.94019	57.7831	37.5175	4.69939
2178	1.48792	6.11453	1.63551	5.51799	2.42763	4.92055	57.8725	37.1595	4.96798
2179	1.48064	6.12456	1.63168	5.51815	2.41282	4.88483	58.3566	37.1182	4.52521
2180	1.47517	6.14481	1.61469	5.51867	2.39566	4.909	57.852	37.2444	4.90352
2181	1.46847	6.16243	1.60754	5.54422	2.42352	4.91702	58.318	36.9388	4.74324
2182	1.46306	6.18345	1.60204	5.55646	2.41002	4.90154	58.901	37.1111	3.98781
2183	1.45012	6.19822	1.59897	5.57313	2.4035	4.91242	58.9351	37.2062	3.85866
2184	1.44418	6.20979	1.58446	5.59844	2.38576	4.93514	58.7459	37.3111	3.94303
2185	1.43949	6.22828	1.58253	5.61292	2.3843	4.91002	58.5282	36.6778	4.79395
2186	1.4374	6.24788	1.57794	5.62321	2.38526	4.95515	58.2966	37.0348	4.66864
2187	1.44098	6.27212	1.57738	5.62912	2.41305	4.94273	58.7257	36.6652	4.60914
2188	1.44291	6.28692	1.58339	5.66427	2.39821	4.95473	58.6766	36.7587	4.5647
2189	1.44008	6.31732	1.58004	5.68133	2.40123	4.98928	58.9184	37.1794	3.90213
2190	1.44771	6.34113	1.59185	5.70423	2.4142	5.00215	58.8273	37.0204	4.15236
2191	1.44377	6.3573	1.57217	5.71123	2.41461	4.98392	58.9933	36.6199	4.38677
2192	1.4312	6.37201	1.55802	5.72974	2.39855	4.97703	59.0378	36.4903	4.47193
2193	1.42126	6.38456	1.5494	5.75326	2.40226	5.0021	59.1384	36.5735	4.28812
2194	1.41494	6.40134	1.53987	5.76294	2.39887	4.93715	59.5556	35.7959	4.64852
2195	1.407	6.41997	1.5351	5.76228	2.3874	4.95673	59.4545	36.1371	4.40838
2196	1.40736	6.44158	1.53914	5.80673	2.40643	4.96597	60.0135	35.9938	3.99269
2197	1.41086	6.46473	1.54205	5.81714	2.44705	4.97136	60.2783	35.5924	4.12926
2198	1.41642	6.49124	1.54436	5.83735	2.42319	5.05726	59.4651	36.4863	4.04861
2199	1.41209	6.50806	1.53696	5.84363	2.40517	4.98176	59.6422	35.6827	4.67507
2200	1.41019	6.5297	1.54292	5.8807	2.38938	5.02	59.4282	36.0398	4.53196
2201	1.40641	6.5555	1.53807	5.89611	2.41749	5.04363	59.8771	36.0818	4.04112
2202	1.39849	6.56646	1.52972	5.913	2.39542	5.0057	60.2711	35.8919	3.83703
2203	1.39224	6.58665	1.52422	5.92858	2.3848	5.0292	59.5082	35.7291	4.76274
2204	1.38382	6.59938	1.51332	5.91825	2.39874	5.04362	59.9702	36.0082	4.0216
2205	1.37151	6.61448	1.50511	5.93899	2.36324	4.99601	60.2601	35.7814	3.95854
2206	1.36526	6.62395	1.49626	5.95034	2.36745	5.04174	60.0098	36.0307	3.95943
2207	1.36434	6.64564	1.49839	5.97666	2.38141	5.05479	60.1671	35.9178	3.91505
2208	1.35758	6.6628	1.49049	5.98059	2.36376	5.04063	60.4988	36.0676	3.43358
2209	1.35322	6.68058	1.49607	5.99969	2.35831	5.04857	60.327	36.0367	3.63627
2210	1.36206	6.6986	1.4847	6.0081	2.38064	5.04068	60.1642	35.3802	4.45562
2211	1.3584	6.71839	1.4846	6.02386	2.36424	5.07505	60.3451	36.0376	3.61736
2212	1.36155	6.7415	1.48264	6.06178	2.3698	5.04185	60.7351	35.4407	3.8242
2213	1.36382	6.76059	1.47942	6.0858	2.35316	5.04791	60.2858	35.2675	4.44671
2214	1.35321	6.77494	1.47675	6.09313	2.34423	5.07456	60.023	35.5001	4.47697
2215	1.34673	6.79064	1.46613	6.11112	2.33161	5.10559	60.4468	36.0988	3.4544
2216	1.34554	6.80652	1.46673	6.11415	2.34274	5.07552	60.3262	35.473	4.20077
2217	1.33609	6.82625	1.45843	6.14159	2.344	5.06133	60.7133	35.2279	4.05879
2218	1.32664	6.83349	1.44783	6.13833	2.34115	5.04559	60.9364	35.1346	3.92903
2219	1.32543	6.84903	1.44476	6.16509	2.35625	5.05858	61.2706	35.0766	3.65279
2220	1.31878	6.86339	1.44714	6.15849	2.37813	5.0543	61.1674	34.7447	4.08787
2221	1.31625	6.88286	1.42541	6.18032	2.34533	5.06825	61.2841	35.0946	3.62124
2222	1.32341	6.90174	1.43561	6.19906	2.33353	5.03165	61.6462	34.9177	3.4361
2223	1.32947	6.92932	1.44122	6.21859	2.35233	5.09853	60.8989	35.0069	4.09429
2224	1.32815	6.95057	1.43638	6.24488	2.37721	5.08442	61.548	34.6519	3.80009
2225	1.32093	6.96887	1.43626	6.26246	2.36312	5.09895	61.4247	34.8198	3.75549
2226	1.31527	6.97961	1.43372	6.27192	2.33812	5.10206	61.1803	34.9507	3.86896
2227	1.30247	6.98734	1.41595	6.26174	2.33956	5.09897	61.0598	34.7701	4.17006
2228	1.29598	7.00746	1.39957	6.27662	2.31729	5.1489	60.7172	35.2524	4.03038
2229	1.28284	7.01852	1.4005	6.28508	2.31235	5.11215	61.0725	35.0063	3.92122
2230	1.2837	7.03773	1.40307	6.32887	2.31953	5.09579	61.3808	34.5952	4.024
2231	1.28799	7.05715	1.39745	6.35109	2.32231	5.09359	61.6828	34.508	3.80923
2232	1.28927	7.08064	1.40613	6.37189	2.3145	5.11673	61.5053	34.7082	3.78656
2233	1.29016	7.10357	1.40506	6.3789	2.33266	5.13156	61.1922	34.4344	4.37337
2234	1.28723	7.12273	1.40289	6.39319	2.33872	5.11765	61.7454	34.3839	3.87072
2235	1.28134	7.13459	1.40764	6.40774	2.32916	5.11113	61.465	34.1981	4.33688
2236	1.27027	7.14548	1.39385	6.41916	2.30172	5.09745	61.7904	34.376	3.83369
2237	1.2599	7.15748	1.38432	6.42958	2.29379	5.10813	61.2843	34.1856	4.5301
2238	1.25636	7.17149	1.37983	6.43975	2.2957	5.11347	61.5618	34.2826	4.15562
2239	1.24904	7.18293	1.3695	6.45003	2.29485	5.08178	61.7384	33.8667	4.39492
2240	1.2441	7.19695	1.36818	6.46328	2.29424	5.07146	61.8969	33.7385	4.36457
2241	1.25305	7.21684	1.36719	6.47318	2.32199	5.09971	62.5332	34.0188	3.44802
2242	1.24707	7.23079	1.36565	6.48421	2.321	5.11531	62.5548	34.1497	3.29549
2243	1.25247	7.25264	1.36049	6.50456	2.32175	5.14099	62.1139	34.042	3.84412
2244	1.2534	7.27831	1.35971	6.52157	2.33691	5.14982	62.3962	34.0023	3.60142
2245	1.25405	7.29856	1.36591	6.56947	2.30826	5.13514	62.3747	33.8856	3.73975
2246	1.24721	7.31175	1.36046	6.55453	2.3211	5.15221	62.4126	34.0189	3.56847
2247	1.24103	7.32381	1.34519	6.57673	2.32113	5.14173	62.3028	33.5908	4.1064
2248	1.2258	7.3377	1.34282	6.58617	2.30434	5.13689	62.2555	33.6315	4.11307
2249	1.22295	7.34839	1.33652	6.59647	2.29195	5.08398	62.7934	33.3312	3.87534
2250	1.21478	7.35855	1.32301	6.58803	2.29159	5.1097	62.5731	33.4924	3.93448
2251	1.2038	7.37179	1.31142	6.60779	2.27995	5.11246	62.8506	33.6127	3.53673
2252	1.20047	7.38653	1.31409	6.61483	2.29572	5.08148	63.3916	33.315	3.29339
2253	1.19169	7.39509	1.30148	6.62282	2.25709	5.09856	62.942	33.6095	3.44856
2254	1.19197	7.41348	1.29259	6.6523	2.26544	5.10165	63.6017	33.6562	2.7421
2255	1.18903	7.43371	1.30214	6.6547	2.26969	5.11859	63.2952	33.6889	3.01589
2256	1.19074	7.45172	1.30405	6.66985	2.25366	5.07459	63.2943	33.2755	3.43021
2257	1.19036	7.47219	1.29265	6.69869	2.29348	5.1003	63.3201	32.8758	3.80413
2258	1.18836	7.48873	1.29586	6.72438	2.2603	5.11395	63.0851	33.1624	3.75257
2259	1.1764	7.49816	1.28659	6.71101	2.26587	5.09184	63.4681	33.0651	3.46679
2260	1.17075	7.50825	1.27013	6.71998	2.26724	5.10095	63.5555	33.0465	3.39809
2261	1.16366	7.52218	1.26672	6.72273	2.26765	5.11441	63.3019	33.0287	3.66946
2262	1.1587	7.52998	1.25241	6.7353	2.24641	5.10769	63.2868	33.0266	3.68663
2263	1.14737	7.5376	1.25349	6.74886	2.24531	5.12203	62.9405	32.9482	4.11131
2264	1.14103	7.55883	1.24663	6.74793	2.24869	5.10193	63.4077	32.8864	3.70588
2265	1.14199	7.57691	1.24079	6.77051	2.23482	5.07629	63.7521	32.7593	3.4886
2266	1.14205	7.59951	1.23976	6.78258	2.25398	5.06717	63.8344	32.3984	3.76716
2267	1.14023	7.61686	1.23116	6.80891	2.26966	5.1002	64.0136	32.4849	3.50154
2268	1.14678	7.64225	1.24779	6.83764	2.2596	5.08883	64.0115	32.3986	3.58983
2269	1.14909	7.65715	1.24644	6.87835	2.26514	5.07171	64.2251	32.0056	3.7692
2270	1.13998	7.6724	1.23668	6.85414	2.27182	5.08492	63.8918	31.9956	4.11262
2271	1.13026	7.67948	1.21476	6.86427	2.2314	5.12746	63.7461	32.6777	3.57616
2272	1.11843	7.686	1.20916	6.85833	2.24264	5.08419	64.2583	32.3221	3.4196
2273	1.11304	7.69544	1.20001	6.87908	2.23922	5.10777	63.9125	32.2828	3.80463
2274	1.10443	7.71104	1.20305	6.90824	2.22937	5.10135	64.2353	32.336	3.42871
2275	1.10333	7.72472	1.19148	6.91191	2.22557	5.10239	64.0985	32.2353	3.66621
2276	1.09739	7.74163	1.18706	6.91853	2.21026	5.12052	63.7564	32.3735	3.87014
2277	1.09785	7.76274	1.18362	6.94414	2.19938	5.13452	64.1788	32.7008	3.12035
2278	1.09275	7.77659	1.17997	6.95515	2.24371	5.1197	64.56	32.1503	3.28974
2279	1.09382	7.79366	1.1779	6.96535	2.23968	5.1027	64.1644	31.7418	4.09381
2280	1.08397	7.80768	1.17653	6.97152	2.20626	5.12868	64.1023	32.3268	3.57092
2281	1.07898	7.82222	1.17224	6.984	2.23203	5.10739	64.8157	32.0675	3.11681
2282	1.06761	7.82949	1.16151	6.99495	2.19639	5.15646	64.3078	32.6318	3.06041
2283	1.05792	7.83574	1.14151	6.99881	2.21887	5.11818	64.8663	32.1082	3.0255
2284	1.05194	7.85784	1.14632	7.02092	2.18541	5.12656	64.8626	32.4739	2.66348
2285	1.04785	7.86969	1.14288	7.02188	2.21643	5.08537	65.0634	31.7508	3.18576
2286	1.04826	7.88633	1.13686	7.0466	2.21261	5.08678	65.1751	31.6976	3.12733
2287	1.04651	7.90616	1.14059	7.07074	2.23099	5.08376	64.9979	31.268	3.73415
2288	1.04526	7.9191	1.13295	7.07415	2.23117	5.10656	65.2959	31.6016	3.10248
2289	1.04771	7.94212	1.13717	7.10204	2.23199	5.1283	65.3563	31.7344	2.90923
2290	1.03457	7.95279	1.12108	7.09441	2.23811	5.12199	65.3629	31.5568	3.08039
2291	1.03188	7.96406	1.11152	7.11246	2.23144	5.11472	65.2417	31.3468	3.41145
2292	1.01939	7.96938	1.1032	7.12638	2.21004	5.08218	65.7182	31.3376	2.94419
2293	1.01193	7.97733	1.09383	7.12997	2.18826	5.09565	65.3519	31.4776	3.1705
2294	0.999256	7.98775	1.08007	7.14089	2.1939	5.08826	65.6645	31.3582	2.97732
2295	0.993209	8.00343	1.07851	7.15786	2.17784	5.04563	65.7466	31.0144	3.23903
2296	0.992126	8.01789	1.07106	7.17377	2.17376	5.05605	65.6866	31.0236	3.28984
2297	0.98923	8.03873	1.07031	7.17503	2.17985	5.02917	66.0085	30.8089	3.18258
2298	0.99184	8.05377	1.06852	7.19395	2.18569	5.08881	65.69	31.1334	3.17656
2299	0.989594	8.07279	1.06387	7.20368	2.21157	5.09877	65.4095	30.7583	3.83223
2300	0.984982	8.09743	1.05903	7.21746	2.20393	5.13903	65.5234	31.2284	3.24818
